# Supplementary material for: The effect of tides on nearshore environmental DNA
Source: PeerJ. 2018 Mar 19;6:e4521. doi: 10.7717/peerj.4521 (PMC5863721; doi:10.7717/peerj.4521)
Supplement: Supplemental Information 2 — Complete analytical code for generating the analysis and manuscript. [file peerj-06-4521-s002.zip]

Archive with 97 entries (64 files):
- Rmarkdown_MS_and_analysis/
- Rmarkdown_MS_and_analysis/.DS_Store
- __MACOSX/
- __MACOSX/Rmarkdown_MS_and_analysis/
- __MACOSX/Rmarkdown_MS_and_analysis/._.DS_Store
- Rmarkdown_MS_and_analysis/.Rhistory
- Rmarkdown_MS_and_analysis/.Rproj.user/
- Rmarkdown_MS_and_analysis/.Rproj.user/CD2714B/
- Rmarkdown_MS_and_analysis/.Rproj.user/CD2714B/console06/
- Rmarkdown_MS_and_analysis/.Rproj.user/CD2714B/console06/Icon
- __MACOSX/Rmarkdown_MS_and_analysis/.Rproj.user/
- __MACOSX/Rmarkdown_MS_and_analysis/.Rproj.user/CD2714B/
- __MACOSX/Rmarkdown_MS_and_analysis/.Rproj.user/CD2714B/console06/
- __MACOSX/Rmarkdown_MS_and_analysis/.Rproj.user/CD2714B/console06/._Icon
- Rmarkdown_MS_and_analysis/.Rproj.user/CD2714B/console06/INDEX001
- __MACOSX/Rmarkdown_MS_and_analysis/.Rproj.user/CD2714B/._console06
- Rmarkdown_MS_and_analysis/.Rproj.user/CD2714B/ctx/
- Rmarkdown_MS_and_analysis/.Rproj.user/CD2714B/ctx/Icon
- __MACOSX/Rmarkdown_MS_and_analysis/.Rproj.user/CD2714B/ctx/
- __MACOSX/Rmarkdown_MS_and_analysis/.Rproj.user/CD2714B/ctx/._Icon
- __MACOSX/Rmarkdown_MS_and_analysis/.Rproj.user/CD2714B/._ctx
- Rmarkdown_MS_and_analysis/.Rproj.user/CD2714B/explorer-cache/
- Rmarkdown_MS_and_analysis/.Rproj.user/CD2714B/explorer-cache/Icon
- __MACOSX/Rmarkdown_MS_and_analysis/.Rproj.user/CD2714B/explorer-cache/
- __MACOSX/Rmarkdown_MS_and_analysis/.Rproj.user/CD2714B/explorer-cache/._Icon
- __MACOSX/Rmarkdown_MS_and_analysis/.Rproj.user/CD2714B/._explorer-cache
- Rmarkdown_MS_and_analysis/.Rproj.user/CD2714B/Icon
- __MACOSX/Rmarkdown_MS_and_analysis/.Rproj.user/CD2714B/._Icon
- Rmarkdown_MS_and_analysis/.Rproj.user/CD2714B/pcs/
- Rmarkdown_MS_and_analysis/.Rproj.user/CD2714B/pcs/files-pane.pper
- Rmarkdown_MS_and_analysis/.Rproj.user/CD2714B/pcs/Icon
- __MACOSX/Rmarkdown_MS_and_analysis/.Rproj.user/CD2714B/pcs/
- __MACOSX/Rmarkdown_MS_and_analysis/.Rproj.user/CD2714B/pcs/._Icon
- Rmarkdown_MS_and_analysis/.Rproj.user/CD2714B/pcs/source-pane.pper
- Rmarkdown_MS_and_analysis/.Rproj.user/CD2714B/pcs/windowlayoutstate.pper
- Rmarkdown_MS_and_analysis/.Rproj.user/CD2714B/pcs/workbench-pane.pper
- __MACOSX/Rmarkdown_MS_and_analysis/.Rproj.user/CD2714B/._pcs
- Rmarkdown_MS_and_analysis/.Rproj.user/CD2714B/presentation/
- Rmarkdown_MS_and_analysis/.Rproj.user/CD2714B/presentation/Icon
- __MACOSX/Rmarkdown_MS_and_analysis/.Rproj.user/CD2714B/presentation/
- __MACOSX/Rmarkdown_MS_and_analysis/.Rproj.user/CD2714B/presentation/._Icon
- __MACOSX/Rmarkdown_MS_and_analysis/.Rproj.user/CD2714B/._presentation
- Rmarkdown_MS_and_analysis/.Rproj.user/CD2714B/profiles-cache/
- Rmarkdown_MS_and_analysis/.Rproj.user/CD2714B/profiles-cache/Icon
- __MACOSX/Rmarkdown_MS_and_analysis/.Rproj.user/CD2714B/profiles-cache/
- __MACOSX/Rmarkdown_MS_and_analysis/.Rproj.user/CD2714B/profiles-cache/._Icon
- __MACOSX/Rmarkdown_MS_and_analysis/.Rproj.user/CD2714B/._profiles-cache
- Rmarkdown_MS_and_analysis/.Rproj.user/CD2714B/rmd-outputs
- Rmarkdown_MS_and_analysis/.Rproj.user/CD2714B/saved_source_markers
- Rmarkdown_MS_and_analysis/.Rproj.user/CD2714B/sources/
- Rmarkdown_MS_and_analysis/.Rproj.user/CD2714B/sources/Icon
- __MACOSX/Rmarkdown_MS_and_analysis/.Rproj.user/CD2714B/sources/
- __MACOSX/Rmarkdown_MS_and_analysis/.Rproj.user/CD2714B/sources/._Icon
- Rmarkdown_MS_and_analysis/.Rproj.user/CD2714B/sources/per/
- Rmarkdown_MS_and_analysis/.Rproj.user/CD2714B/sources/per/Icon
- __MACOSX/Rmarkdown_MS_and_analysis/.Rproj.user/CD2714B/sources/per/
- __MACOSX/Rmarkdown_MS_and_analysis/.Rproj.user/CD2714B/sources/per/._Icon
- Rmarkdown_MS_and_analysis/.Rproj.user/CD2714B/sources/per/t/
- Rmarkdown_MS_and_analysis/.Rproj.user/CD2714B/sources/per/t/Icon
- __MACOSX/Rmarkdown_MS_and_analysis/.Rproj.user/CD2714B/sources/per/t/
- __MACOSX/Rmarkdown_MS_and_analysis/.Rproj.user/CD2714B/sources/per/t/._Icon
- __MACOSX/Rmarkdown_MS_and_analysis/.Rproj.user/CD2714B/sources/per/._t
- Rmarkdown_MS_and_analysis/.Rproj.user/CD2714B/sources/per/u/
- Rmarkdown_MS_and_analysis/.Rproj.user/CD2714B/sources/per/u/Icon
- __MACOSX/Rmarkdown_MS_and_analysis/.Rproj.user/CD2714B/sources/per/u/
- __MACOSX/Rmarkdown_MS_and_analysis/.Rproj.user/CD2714B/sources/per/u/._Icon
- __MACOSX/Rmarkdown_MS_and_analysis/.Rproj.user/CD2714B/sources/per/._u
- __MACOSX/Rmarkdown_MS_and_analysis/.Rproj.user/CD2714B/sources/._per
- __MACOSX/Rmarkdown_MS_and_analysis/.Rproj.user/CD2714B/._sources
- Rmarkdown_MS_and_analysis/.Rproj.user/CD2714B/viewer-cache/
- Rmarkdown_MS_and_analysis/.Rproj.user/CD2714B/viewer-cache/Icon
- __MACOSX/Rmarkdown_MS_and_analysis/.Rproj.user/CD2714B/viewer-cache/
- __MACOSX/Rmarkdown_MS_and_analysis/.Rproj.user/CD2714B/viewer-cache/._Icon
- __MACOSX/Rmarkdown_MS_and_analysis/.Rproj.user/CD2714B/._viewer-cache
- __MACOSX/Rmarkdown_MS_and_analysis/.Rproj.user/._CD2714B
- Rmarkdown_MS_and_analysis/.Rproj.user/Icon
- __MACOSX/Rmarkdown_MS_and_analysis/.Rproj.user/._Icon
- Rmarkdown_MS_and_analysis/.Rproj.user/shared/
- Rmarkdown_MS_and_analysis/.Rproj.user/shared/Icon
- __MACOSX/Rmarkdown_MS_and_analysis/.Rproj.user/shared/
- __MACOSX/Rmarkdown_MS_and_analysis/.Rproj.user/shared/._Icon
- Rmarkdown_MS_and_analysis/.Rproj.user/shared/notebooks/
- Rmarkdown_MS_and_analysis/.Rproj.user/shared/notebooks/Icon
- __MACOSX/Rmarkdown_MS_and_analysis/.Rproj.user/shared/notebooks/
- __MACOSX/Rmarkdown_MS_and_analysis/.Rproj.user/shared/notebooks/._Icon
- Rmarkdown_MS_and_analysis/.Rproj.user/shared/notebooks/patch-chunk-names
- __MACOSX/Rmarkdown_MS_and_analysis/.Rproj.user/shared/._notebooks
- __MACOSX/Rmarkdown_MS_and_analysis/.Rproj.user/._shared
- __MACOSX/Rmarkdown_MS_and_analysis/._.Rproj.user
- Rmarkdown_MS_and_analysis/20171229_Tides_and_eDNA_RPK.Rmd
- Rmarkdown_MS_and_analysis/Icon
- __MACOSX/Rmarkdown_MS_and_analysis/._Icon
- Rmarkdown_MS_and_analysis/moncho.bib
- Rmarkdown_MS_and_analysis/peerj.sty
- Rmarkdown_MS_and_analysis/sessionInfo.txt
- Rmarkdown_MS_and_analysis/wlpeerj.cls
- __MACOSX/._Rmarkdown_MS_and_analysis
