# Supplementary material for: The effect of tides on nearshore environmental DNA
Source: PeerJ. 2018 Mar 19;6:e4521. doi: 10.7717/peerj.4521 (PMC5863721; doi:10.7717/peerj.4521)
Supplement: Supplemental Information 2 — Complete analytical code for generating the analysis and manuscript. [file peerj-06-4521-s002.zip › Rmarkdown_MS_and_analysis/moncho.bib]

@article{Pinol2014,
abstract = {The quantification of the biological diversity in environmental samples using high-throughput DNA sequencing is hindered by the PCR bias caused by variable primer-template mismatches of the individual species. In some dietary studies there is the added problem that samples are enriched with predator DNA, so often a predator specific blocking oligonucleotide is used to alleviate the problem. However, specific blocking oligonucleotides could co-block non-target species to some degree. Here we accurately estimate the extent of the PCR-biases induced by universal and blocking primers on a mock community prepared with DNA of twelve species of terrestrial arthropods. We also compare universal and blocking primer biases with those induced by variable annealing temperature and number of PCR cycles. The results show that reads of all species were recovered after PCR-enrichment at our control conditions (no blocking oligonucleotide, 45°C annealing temperature and 40 cycles) and high-throughput sequencing. They also show that the four factors considered biased the final proportions of the species to some degree. Among these factors the number of primer-template mismatches of each species had a disproportionate effect (up to five orders of magnitude) on the amplification efficiency. In particular, the number of primer-template mismatches explained most of the variation ({\~{}}3/4) of the amplification efficiency of the species. The effect of blocking oligonucleotide concentration on non-target species relative abundance was also significant, but less important (below one order of magnitude). Considering the results reported here, the quantitative potential of the technique is limited, and only qualitative results (the species list) are reliable, at least when targeting the barcoding COI region. This article is protected by copyright. All rights reserved.},
author = {Pi{\~{n}}ol, J and Mir, G and Gomez-Polo, P and Agust{\'{\i}}, N},
doi = {10.1111/1755-0998.12355},
file = {:Users/threeprime/Library/Application Support/Mendeley Desktop/Downloaded/Pi{\~{n}}ol et al. - 2014 - Universal and blocking primer mismatches limit the use of high-throughput DNA sequencing for the quantitative met.pdf:pdf;:Users/threeprime/Library/Application Support/Mendeley Desktop/Downloaded/Pi{\~{n}}ol et al. - 2014 - Universal and blocking primer mismatches limit the use of high-throughput DNA sequencing for the quantitative (2).pdf:pdf;:Users/threeprime/Library/Application Support/Mendeley Desktop/Downloaded/Pi{\~{n}}ol et al. - 2014 - Universal and blocking primer mismatches limit the use of high-throughput DNA sequencing for the quantitative (3).pdf:pdf;:Users/threeprime/Library/Application Support/Mendeley Desktop/Downloaded/Pi{\~{n}}ol et al. - 2014 - Universal and blocking primer mismatches limit the use of high-throughput DNA sequencing for the quantitative (4).pdf:pdf;:Users/threeprime/Library/Application Support/Mendeley Desktop/Downloaded/Pi{\~{n}}ol et al. - 2014 - Universal and blocking primer mismatches limit the use of high-throughput DNA sequencing for the quantitative (5).pdf:pdf;:Users/threeprime/Documents/Publications/Mendeley Library/Pinol 2015 MER blocking primer.pdf:pdf},
issn = {1755-0998},
journal = {Molecular Ecology Resources},
keywords = {2012,2014,accepted 21 november 2014,annealing temperature,fol-,insects,ion torrent,lowed by high-throughput sequencing,of a certain genomic,pcr bias,pcr cycles,pcr to amplify dna,quail et al,received 13 may 2014,region,revision received 17 november},
pmid = {25454249},
title = {{Universal and blocking primer mismatches limit the use of high-throughput DNA sequencing for the quantitative metabarcoding of arthropods.}},
url = {http://www.ncbi.nlm.nih.gov/pubmed/25454249},
year = {2014}
}
@article{fuhrman2015marine,
  title={Marine microbial community dynamics and their ecological interpretation},
  author={Fuhrman, Jed A and Cram, Jacob A and Needham, David M},
  journal={Nature Reviews Microbiology},
  volume={13},
  number={3},
  pages={133--146},
  year={2015},
  publisher={Nature Research}
}

@article{bista2017annual,
  title={Annual time-series analysis of aqueous {eDNA} reveals ecologically relevant dynamics of lake ecosystem biodiversity},
  author={Bista, Iliana and Carvalho, Gary R and Walsh, Kerry and Seymour, Mathew and Hajibabaei, Mehrdad and Lallias, Delphine and Christmas, Martin and Creer, Simon},
  journal={Nature communications},
  volume={8},
  year={2017},
  publisher={Nature Publishing Group}
}
@article{deiner2017environmental,
  title={Environmental {DNA} metabarcoding: transforming how we survey animal and plant communities},
  author={Deiner, Kristy and Bik, Holly M and M{\"a}chler, Elvira and Seymour, Mathew and Lacoursi{\`e}re-Roussel, Ana{\"\i}s and Altermatt, Florian and Creer, Simon and Bista, Iliana and Lodge, David M and de Vere, Natasha and others},
  journal={Molecular Ecology},
  year={2017},
  publisher={Wiley Online Library}
}
@article{sigsgaard2016population,
  title={Population characteristics of a large whale shark aggregation inferred from seawater environmental {DNA}},
  author={Sigsgaard, Eva Egelyng and Nielsen, Ida Broman and Bach, Steffen Sanvig and Lorenzen, Eline D and Robinson, David Philip and Knudsen, Steen Wilhelm and Pedersen, Mikkel Winther and Al Jaidah, Mohammed and Orlando, Ludovic and Willerslev, Eske and others},
  journal={Nature Ecology \& Evolution},
  volume={1},
  pages={0004},
  year={2016},
  publisher={Nature Publishing Group}
}
@article {MEC:MEC13481,
author = {Port, Jesse A. and O'Donnell, James L. and Romero-Maraccini, Ofelia C. and Leary, Paul R. and Litvin, Steven Y. and Nickols, Kerry J. and Yamahara, Kevan M. and Kelly, Ryan P.},
title = {Assessing vertebrate biodiversity in a kelp forest ecosystem using environmental {DNA}},
journal = {Molecular Ecology},
volume = {25},
number = {2},
issn = {1365-294X},
url = {http://dx.doi.org/10.1111/mec.13481},
doi = {10.1111/mec.13481},
pages = {527--541},
keywords = {biodiversity, e{DNA}, fish, metabarcoding, monitoring, next generation sequencing},
year = {2016},
}
@article{o2017spatial,
  title={Spatial distribution of environmental {DNA} in a nearshore marine habitat},
  author={O’Donnell, James L and Kelly, Ryan P and Shelton, Andrew Olaf and Samhouri, Jameal F and Lowell, Natalie C and Williams, Gregory D},
  journal={PeerJ},
  volume={5},
  pages={e3044},
  year={2017},
  publisher={PeerJ Inc.}
}
@article{jerde2016influence,
  title={Influence of stream bottom substrate on retention and transport of vertebrate environmental {DNA}},
  author={Jerde, Christopher L and Olds, Brett P and Shogren, Arial J and Andruszkiewicz, Elizabeth A and Mahon, Andrew R and Bolster, Diogo and Tank, Jennifer L},
  journal={Environmental Science \& Technology},
  volume={50},
  number={16},
  pages={8770--8779},
  year={2016},
  publisher={ACS Publications}
}
@article{jane2015distance,
  title={Distance, flow and {PCR} inhibition: e{DNA} dynamics in two headwater streams},
  author={Jane, Stephen F and Wilcox, Taylor M and McKelvey, Kevin S and Young, Michael K and Schwartz, Michael K and Lowe, Winsor H and Letcher, Benjamin H and Whiteley, Andrew R},
  journal={Molecular Ecology Resources},
  volume={15},
  number={1},
  pages={216--227},
  year={2015},
  publisher={Wiley Online Library}
}
@article{sassoubre2016quantification,
  title={Quantification of environmental {DNA} (e{DNA}) shedding and decay rates for three marine fish},
  author={Sassoubre, Lauren M and Yamahara, Kevan M and Gardner, Luke D and Block, Barbara A and Boehm, Alexandria B},
  journal={Environmental Science \& Technology},
  volume={50},
  number={19},
  pages={10456--10464},
  year={2016},
  publisher={ACS Publications}
}
@article{wilcox2016understanding,
  title={Understanding environmental {DNA} detection probabilities: A case study using a stream-dwelling char Salvelinus fontinalis},
  author={Wilcox, Taylor M and McKelvey, Kevin S and Young, Michael K and Sepulveda, Adam J and Shepard, Bradley B and Jane, Stephen F and Whiteley, Andrew R and Lowe, Winsor H and Schwartz, Michael K},
  journal={Biological Conservation},
  volume={194},
  pages={209--216},
  year={2016},
  publisher={Elsevier}
}
@article{deiner_transport_2014-1,
	title = {Transport {Distance} of {Invertebrate} {Environmental} {DNA} in a {Natural} {River}},
	volume = {9},
	url = {http://dx.doi.org/10.1371/journal.pone.0088786},
	doi = {10.1371/journal.pone.0088786},
	number = {2},
	urldate = {2015-08-12},
	journal = {PLoS One},
	author = {Deiner, Kristy and Altermatt, Florian},
	month = feb,
	year = {2014},
	pages = {e88786}
}
@article{thomsen_detection_2012,
	title = {Detection of a diverse marine fish fauna using environmental {DNA} from seawater samples},
	volume = {7},
	url = {http://dx.plos.org/10.1371/journal.pone.0041732.g003},
	number = {8},
	urldate = {2015-02-10},
	journal = {PloS One},
	author = {Thomsen, Philip Francis and Kielgast, Jos and Iversen, Lars Lønsmann and Møller, Peter Rask and Rasmussen, Morten and Willerslev, Eske},
	year = {2012},
	pages = {e41732}
}
@article{port2016assessing,
  title={Assessing vertebrate biodiversity in a kelp forest ecosystem using environmental {DNA}},
  author={Port, Jesse A and O'Donnell, James L and Romero-Maraccini, Ofelia C and Leary, Paul R and Litvin, Steven Y and Nickols, Kerry J and Yamahara, Kevan M and Kelly, Ryan P},
  journal={Molecular Ecology},
  volume={25},
  number={2},
  pages={527--541},
  year={2016},
  publisher={Wiley Online Library}
}
@article{Babson2006,
author = { A. L.   Babson  and  M.   Kawase  and  P.   MacCready },
title = {Seasonal and Interannual Variability in the Circulation of Puget Sound, Washington: A Box Model Study},
journal = {Atmosphere-Ocean},
volume = {44},
number = {1},
pages = {29-45},
year  = {2006},
publisher = {Taylor & Francis},
doi = {10.3137/ao.440103}
}

@misc{banzai,
  author = {O'Donnell, James L.},
  title = {banzai},
  year = {2015},
  publisher = {GitHub},
  journal = {GitHub repository},
  howpublished = {\url{https://github.com/jimmyodonnell/banzai}}
}

@article{kelly2017multilocus,
author={Kelly, Ryan P. and Closek, Collin J. and O'Donnell, James L. and Kralj, James E. and Shelton, Andrew O. and Samhouri, Jameal F.},
title={Genetic and Manual Survey Methods Yield Different and Complementary Views of an Ecosystem},
journal={Frontiers in Marine Science},
volume={3},
pages={283},
year={2017},
url={http://journal.frontiersin.org/article/10.3389/fmars.2016.00283},
doi={10.3389/fmars.2016.00283},
theme={eDNA},
gsID={3s1wT3WcHBgC}
}

@article{renshaw2015room,
  title={The room temperature preservation of filtered environmental {DNA} samples and assimilation into a phenol--chloroform--isoamyl alcohol {DNA} extraction},
  author={Renshaw, Mark A and Olds, Brett P and Jerde, Christopher L and McVeigh, Margaret M and Lodge, David M},
  journal={Molecular Ecology Resources},
  volume={15},
  number={1},
  pages={168--176},
  year={2015},
  publisher={Wiley Online Library}
}

@article{leray_new_2013,
	title = {A new versatile primer set targeting a short fragment of the mitochondrial {COI} region for metabarcoding metazoan diversity: application for characterizing coral reef fish gut contents},
	volume = {10},
	shorttitle = {A new versatile primer set targeting a short fragment of the mitochondrial {COI} region for metabarcoding metazoan diversity},
	url = {http://www.biomedcentral.com/content/pdf/1742-9994-10-34.pdf},
	number = {1},
	urldate = {2015-02-10},
	journal = {Frontiers in Zoology},
	author = {Leray, Matthieu and Yang, Joy Y. and Meyer, Christopher P. and Mills, Suzanne C. and Agudelo, Natalia and Ranwez, Vincent and Boehm, Joel T. and Machida, Ryuji J.},
	year = {2013},
	pages = {34}
}

@article{o2016indexed,
  title={Indexed {PCR} primers induce template-specific bias in large-scale {DNA} sequencing studies},
  author={O’Donnell, James L and Kelly, Ryan P and Lowell, Natalie C and Port, Jesse A},
  journal={PloS one},
  volume={11},
  number={3},
  pages={e0148698},
  year={2016},
  publisher={Public Library of Science}
}

@article{mahe2015swarm,
  title={Swarm v2: highly-scalable and high-resolution amplicon clustering},
  author={Mah{\'e}, Fr{\'e}d{\'e}ric and Rognes, Torbj{\o}rn and Quince, Christopher and de Vargas, Colomban and Dunthorn, Micah},
  journal={PeerJ},
  volume={3},
  pages={e1420},
  year={2015},
  publisher={PeerJ Inc.}
}

@article{martin2011cutadapt,
  title={Cutadapt removes adapter sequences from high-throughput sequencing reads},
  author={Martin, Marcel},
  journal={EMBnet.journal},
  volume={17},
  number={1},
  pages={pp--10},
  year={2011}
}

@article{zhang2014pear,
  title={PEAR: a fast and accurate Illumina Paired-End reAd mergeR},
  author={Zhang, Jiajie and Kobert, Kassian and Flouri, Tom{\'a}{\v{s}} and Stamatakis, Alexandros},
  journal={Bioinformatics},
  volume={30},
  number={5},
  pages={614--620},
  year={2014},
  publisher={Oxford Univ Press}
}

@article{royle2006generalized,
  title={Generalized site occupancy models allowing for false positive and false negative errors},
  author={Royle, J Andrew and Link, William A},
  journal={Ecology},
  volume={87},
  number={4},
  pages={835--841},
  year={2006},
  publisher={Wiley Online Library}
}

@article{lahoz2015statistical,
  title={Statistical approaches to account for false positive errors in environmental {DNA} samples},
  author={Lahoz-Monfort, Jos{\'e} J and Guillera-Arroita, Gurutzeta and Tingley, Reid},
  journal={Molecular Ecology Resources},
  year={2015},
  publisher={Wiley Online Library}
}

@article{schnell2015tag,
  title={Tag jumps illuminated--reducing sequence-to-sample misidentifications in metabarcoding studies},
  author={Schnell, Ida B{\ae}rholm and Bohmann, Kristine and Gilbert, M Thomas P},
  journal={Molecular Ecology Resources},
  volume={15},
  number={6},
  pages={1289--1303},
  year={2015},
  publisher={Wiley Online Library}
}

@Manual{vegan,
    title = {vegan: Community Ecology Package},
    author = {Jari Oksanen and F. Guillaume Blanchet and Roeland Kindt and Pierre Legendre and Peter R. Minchin and R. B. O'Hara and Gavin L. Simpson and Peter Solymos and M. Henry H. Stevens and Helene Wagner},
    year = {2015},
    note = {R package version 2.3-1},
    url = {http://CRAN.R-project.org/package=vegan},
  }

  @Manual{RcoreTeam,
    title = {R: A Language and Environment for Statistical Computing},
    author = {{R Core Team}},
    organization = {R Foundation for Statistical Computing},
    address = {Vienna, Austria},
    year = {2016},
    url = {https://www.R-project.org/},
  }

  @Book{MASS,
    title = {Modern Applied Statistics with S},
    author = {W. N. Venables and B. D. Ripley},
    publisher = {Springer},
    edition = {Fourth},
    address = {New York},
    year = {2002},
    note = {ISBN 0-387-95457-0},
    url = {http://www.stats.ox.ac.uk/pub/MASS4},
  }

  @Manual{treemapify,
    title = {treemapify: Draw Treemaps in 'ggplot2'},
    author = {David Wilkins},
    note = {R package version 2.3.2.9002},
    url = {https://github.com/wilkox/treemapify},
  }
  
    @Book{ggplot,
    author = {Hadley Wickham},
    title = {ggplot2: Elegant Graphics for Data Analysis},
    publisher = {Springer-Verlag New York},
    year = {2009},
    isbn = {978-0-387-98140-6},
    url = {http://ggplot2.org},
  }

@article{camacho2009blast,
  title={BLAST+: architecture and applications},
  author={Camacho, Christiam and Coulouris, George and Avagyan, Vahram and Ma, Ning and Papadopoulos, Jason and Bealer, Kevin and Madden, Thomas L},
  journal={BMC Bioinformatics},
  volume={10},
  number={1},
  pages={421},
  year={2009},
  publisher={BioMed Central Ltd}
}

@article{huson2016megan,
  title={MEGAN community edition-interactive exploration and analysis of large-scale microbiome sequencing data},
  author={Huson, Daniel H and Beier, Sina and Flade, Isabell and G{\'o}rska, Anna and El-Hadidi, Mohamed and Mitra, Suparna and Ruscheweyh, Hans-Joachim and Tappu, Rewati},
  journal={PLoS Computational Biology},
  volume={12},
  number={6},
  pages={e1004957},
  year={2016},
  publisher={Public Library of Science}
}

@article{helmuth2006living,
  title={Living on the edge of two changing worlds: forecasting the responses of rocky intertidal ecosystems to climate change},
  author={Helmuth, Brian and Mieszkowska, Nova and Moore, Pippa and Hawkins, Stephen J},
  journal={Annu. Rev. Ecol. Evol. Syst.},
  volume={37},
  pages={373--404},
  year={2006},
  publisher={Annual Reviews}
}

@article{thomsen2015environmental,
  title={Environmental {DNA}--An emerging tool in conservation for monitoring past and present biodiversity},
  author={Thomsen, Philip Francis and Willerslev, Eske},
  journal={Biological Conservation},
  volume={183},
  pages={4--18},
  year={2015},
  publisher={Elsevier}
}

@article{kelly2016genetic,
  title={Genetic signatures of ecological diversity along an urbanization gradient},
  author={Kelly, Ryan P and O’Donnell, James L and Lowell, Natalie C and Shelton, Andrew O and Samhouri, Jameal F and Hennessey, Shannon M and Feist, Blake E and Williams, Gregory D},
  journal={PeerJ},
  volume={4},
  pages={e2444},
  year={2016},
  publisher={PeerJ Inc.}
}

@article{taberlet2012environmental,
  title={Environmental {DNA}},
  author={Taberlet, Pierre and Coissac, Eric and Hajibabaei, Mehrdad and Rieseberg, Loren H},
  journal={Molecular Ecology},
  volume={21},
  number={8},
  pages={1789--1793},
  year={2012},
  publisher={Wiley Online Library}
}

@article{yamamoto2016environmental,
  title={Environmental {DNA} as a ‘snapshot’of fish distribution: A case study of Japanese jack mackerel in Maizuru Bay, Sea of Japan},
  author={Yamamoto, Satoshi and Minami, Kenji and Fukaya, Keiichi and Takahashi, Kohji and Sawada, Hideki and Murakami, Hiroaki and Tsuji, Satsuki and Hashizume, Hiroki and Kubonaga, Shou and Horiuchi, Tomoya and others},
  journal={PloS one},
  volume={11},
  number={3},
  pages={e0149786},
  year={2016},
  publisher={Public Library of Science}
}

@article{spear2015using,
  title={Using environmental {DNA} methods to improve detectability in a hellbender (\textit{Cryptobranchus alleganiensis}) monitoring program},
  author={Spear, Stephen F and Groves, John D and Williams, Lori A and Waits, Lisette P},
  journal={Biological Conservation},
  volume={183},
  pages={38--45},
  year={2015},
  publisher={Elsevier}
}
