# Supplementary material for: The effect of tides on nearshore environmental DNA
Source: PeerJ. 2018 Mar 19;6:e4521. doi: 10.7717/peerj.4521 (PMC5863721; doi:10.7717/peerj.4521)
Supplement: Supplemental Information 2 — Complete analytical code for generating the analysis and manuscript. [file peerj-06-4521-s002.zip › Rmarkdown_MS_and_analysis/peerj.sty]

%% Submissions for peer-review must enable line-numbering
%% using the lineno option in the \documentclass command.
%%
%% Preprints and camera-ready submissions do not need
%% line numbers, and should have this option removed.
%%
%% Please note that the line numbering option requires
%% version 1.1 or newer of the wlpeerj.cls file.
\def\tightlist{}

\documentclass[fleqn,10pt,lineno]{wlpeerj} % for journal submissions
% \documentclass[fleqn,10pt]{wlpeerj} % for preprint submissions

\usepackage{longtable}
\usepackage{hyperref}
\PassOptionsToPackage{hyphens}{url}\usepackage{hyperref}
%\usepackage[hyphens]{url}

\title{The Effect of Tides on Nearshore Environmental DNA}

\author{Ryan P. Kelly}
\author{Ram\'{o}n Gallego}
\author{Emily Jacobs-Palmer}
\affil{University of Washington, School of Marine and Environmental Affairs, Seattle, Washington USA}
%\affil[1]%{Address of second author}
\corrauthor{Ryan P. Kelly}{rpkelly@uw.edu}

\begin{abstract}
Organisms of all kinds leave behind genetic information in their environments, and in recent years, sequencing this environmental DNA (eDNA) has become a tractable means of surveying many species using water, air, or soil samples. The technique is beginning to become a core tool for ecologists, environmental scientists, and biologists of many kinds, but the temporal resolution of eDNA sampling is often unclear, limiting the ecological interpretations of the resulting datasets. Here, in a temporally and spatially replicated field study using ca. 330bp of eukaryotic COI mtDNA as a marker, we find that nearshore organismal communities are largely consistent across tides. Our findings suggest that nearshore eDNA tends to be endogenous to the site and water mass sampled, rather than changing with each tidal cycle. However, where water-mass characteristics change, we find that the eDNA communities change in concert. 
\end{abstract}

\begin{document}

\flushbottom
\maketitle
\thispagestyle{empty}

$body$

\end{document}
