# Supplementary material for: The effect of tides on nearshore environmental DNA
Source: PeerJ. 2018 Mar 19;6:e4521. doi: 10.7717/peerj.4521 (PMC5863721; doi:10.7717/peerj.4521)
Supplement: Supplemental Information 3 — Data upon which the analysis depend. [file peerj-06-4521-s003.zip]

Archive with 30 entries (23 files):
- RawData_and_AssociatedFiles/
- RawData_and_AssociatedFiles/.DS_Store
- __MACOSX/
- __MACOSX/RawData_and_AssociatedFiles/
- __MACOSX/RawData_and_AssociatedFiles/._.DS_Store
- RawData_and_AssociatedFiles/Blast_Megan_Annotation/
- RawData_and_AssociatedFiles/Blast_Megan_Annotation/.DS_Store
- __MACOSX/RawData_and_AssociatedFiles/Blast_Megan_Annotation/
- __MACOSX/RawData_and_AssociatedFiles/Blast_Megan_Annotation/._.DS_Store
- RawData_and_AssociatedFiles/Blast_Megan_Annotation/AssembleMasterDNAtable_20171003.R
- RawData_and_AssociatedFiles/Blast_Megan_Annotation/BLASTed_COI_tides_OTUs_20170930.rma6
- RawData_and_AssociatedFiles/Blast_Megan_Annotation/BLASTed_COI_tides_OTUs_20170930_min224_Genus-ex.txt
- __MACOSX/RawData_and_AssociatedFiles/Blast_Megan_Annotation/._BLASTed_COI_tides_OTUs_20170930_min224_Genus-ex.txt
- RawData_and_AssociatedFiles/Blast_Megan_Annotation/blastScriptCOI_noSingle_Tides.sh
- __MACOSX/RawData_and_AssociatedFiles/Blast_Megan_Annotation/._blastScriptCOI_noSingle_Tides.sh
- RawData_and_AssociatedFiles/Blast_Megan_Annotation/Icon
- __MACOSX/RawData_and_AssociatedFiles/Blast_Megan_Annotation/._Icon
- __MACOSX/RawData_and_AssociatedFiles/._Blast_Megan_Annotation
- RawData_and_AssociatedFiles/Icon
- __MACOSX/RawData_and_AssociatedFiles/._Icon
- RawData_and_AssociatedFiles/OccupancyModeling/
- RawData_and_AssociatedFiles/OccupancyModeling/Icon
- __MACOSX/RawData_and_AssociatedFiles/OccupancyModeling/
- __MACOSX/RawData_and_AssociatedFiles/OccupancyModeling/._Icon
- RawData_and_AssociatedFiles/OccupancyModeling/OccData_COI.Rdata
- RawData_and_AssociatedFiles/OccupancyModeling/OTUprob.RData
- RawData_and_AssociatedFiles/OccupancyModeling/ProbOccCOI_dataOUT08_22_46.Rdata
- RawData_and_AssociatedFiles/OccupancyModeling/speciesOccupancyModeling_Bayesian20171017_tides_COI.R
- __MACOSX/RawData_and_AssociatedFiles/._OccupancyModeling
- __MACOSX/._RawData_and_AssociatedFiles
