# Supplementary material for: The effect of tides on nearshore environmental DNA
Source: PeerJ. 2018 Mar 19;6:e4521. doi: 10.7717/peerj.4521 (PMC5863721; doi:10.7717/peerj.4521)
Supplement: Supplemental Information 3 — Data upon which the analysis depend. [file peerj-06-4521-s003.zip › RawData_and_AssociatedFiles/Blast_Megan_Annotation/BLASTed_COI_tides_OTUs_20170930_min224_Genus-ex.txt]

SHA1=d1a9f7403689594c023eac1db850b754593f78d3	86	cellular organisms
SHA1=24622821c6f19dd8b11733a461d5b8d550f183a0	85	cellular organisms
SHA1=92112ceb1e8036f529a9b3c6e03bdbd218c8fc50	37	cellular organisms
SHA1=d542b497f4be7f89d0073f09d7a1d9fbfabb0afc	44	cellular organisms
SHA1=a1eade6077a8f1b2196269966aabc90359536f92	33	cellular organisms
SHA1=632fb7f71634089f92eb52f87c530e8578c196e8	11	cellular organisms
SHA1=bc6687207f741ec4d57ef2c2c70e40ad41d3ed45	6	cellular organisms
SHA1=6b5d618ce788197b0dce4cb915a2dce3f1fc10b2	13	cellular organisms
SHA1=f5ca477cb3850b646a5220c16dee8492cf6e0c90	4	cellular organisms
SHA1=95c7122ff7140cf631b5479cda7372ac16852b60	17	cellular organisms
SHA1=0d4ffbc4a42a053ac68e28aeb64b50217d92a395	9	cellular organisms
SHA1=4f15a6bbbf34e039c51de4c2d4b247bea93b3d6f	5	cellular organisms
SHA1=c18ea98baf1444ffc3e5488299953a4966c76655	19	cellular organisms
SHA1=8b237e79f0e288c5985673e9a3ab6800923347a5	10	cellular organisms
SHA1=c91ac86aab0ff0f915849c9f996ee0c320de93fd	2	cellular organisms
SHA1=56b29aba4e3e757a27b4f1827d3b8ccc257ac87f	3	cellular organisms
SHA1=719f4f3d3f3a18bf0e2f84948f7d2e75d4dfa644	4	cellular organisms
SHA1=c500c936ca09b87206fb96787e76708e998356ad	3	cellular organisms
SHA1=73f9cbf5317bc6d6268861874f24cf32c1237458	30	Bacteria
SHA1=6c21c218ea09929588985627e9b8daf52b15b928	4	Bacteria
SHA1=bef75e44bd240cf6118bcfed8238cf8134d02bdd	2	Bacteria
SHA1=73a0388fbd2cb0d50101fe5163ac2ab8a19f6cd1	3	Flavobacteriaceae
SHA1=be2a05d13e50b608414c956b736e7d1a0d1f1848	3	Flavobacteriaceae
SHA1=7917c1e0083224ce8febac710c3d96841a2feca5	30	Cellulophaga
SHA1=013ad8e8f32fb06407796b14d48d1d2415835c18	12	Cellulophaga
SHA1=be50806acc1f96562e557ee7aba08309f50b05f3	38	Flavobacterium
SHA1=41d69910375b9a5d89dd75e368e9480b30ab8cc7	7	Formosa
SHA1=7975a6a7ec0fc19dcf167cdc356bda3b22aa72dd	15	Formosa
SHA1=fc03c950519dd555be63f3f1a8bf937eb13f7a61	3	Formosa
SHA1=ecc6b49b95d001bee9efd326afd6686ac909b7e5	2	Formosa
SHA1=da3f930814eb1265f77d93115bb83e01aebbf01b	7	Formosa
SHA1=53e8a35193d558c628102c975d068a5657eb571a	7	Formosa
SHA1=47b9f4bbf615ec4777a6bf531e64555160619fef	51	Maribacter
SHA1=b6599c423e3239504e0b47272c3d91efd6ca6085	27	Maribacter
SHA1=7dcd6820cb34936096c6e5648256e1f8c9306db6	8	Tenacibaculum
SHA1=f3d2f9ae4b7134b7d66d4ad990c3c3d37a8158b7	3	Candidatus Pelagibacter
SHA1=a3fb2a8dead90a7171390968d846c6e46d81b12d	5	Candidatus Pelagibacter
SHA1=d47c6a580ccc2ad353af10838e1ef85caee0e40a	2	Candidatus Pelagibacter
SHA1=23424ae8b68b89f985edf0674505578d9df650a3	2	Candidatus Pelagibacter
SHA1=65050673428f127bea9796ad9cb5bf1f0ca63f87	15	Candidatus Pelagibacter
SHA1=4bd519a7ea83eee332e32d45cde1aa44519085e9	12	Candidatus Pelagibacter
SHA1=7d9d74dd2b559e84d5c156b2dd7468f22e55eb9d	3	Candidatus Pelagibacter
SHA1=c042bb941d9008d9109c361de81ffd2eeece1fad	5	Candidatus Pelagibacter
SHA1=34c68eb9dcf8e71b0632f9414b96bbb284b18250	17	Candidatus Pelagibacter
SHA1=d1386132e0c80313277ad0eb530bf174225a19d4	8	Candidatus Pelagibacter
SHA1=aa8ebff6225c1a41226feb5c9be4f16b9f5de6cd	14	Candidatus Pelagibacter
SHA1=6e0880f0020fb6a84b7fe6fbbaf82d99f48094dd	15	Candidatus Pelagibacter
SHA1=05cfc866ce55b31641ad21577e2677ec14c06fdb	4	Candidatus Pelagibacter
SHA1=3f4ab85647ff4bf4d85d6231e32d34ec066e1bcf	3	Candidatus Pelagibacter
SHA1=9bdb81842e6db6929ffb9c76301d93a913ae890a	2	Candidatus Pelagibacter
SHA1=0fc4aefd418781c3832d303ad1d1c142f95295dc	3	Candidatus Pelagibacter
SHA1=df101a86b42b45581efb7ce23464939f97508054	2	Candidatus Pelagibacter
SHA1=f0a4b657e2e021011f377ba91ca192882118320c	4	Candidatus Pelagibacter
SHA1=d8cd3fc67292c678a3a78105f4ead7128087a710	4	Candidatus Pelagibacter
SHA1=f2da291382b8ccb419e3dcf194166e94c19cfab0	13	Candidatus Pelagibacter
SHA1=ab91e609d5e2f76f985517e78232df84de962950	8	Candidatus Pelagibacter
SHA1=f4d9bf8db2cd41ef177c8447f605d11e2dbe0223	6	Candidatus Pelagibacter
SHA1=223a4854ff32e1acbc579791b82e3fad92fa3656	10	Candidatus Pelagibacter
SHA1=68240a40dbc66e5b2bd99a8feefc47ef7c489ebd	4	Candidatus Pelagibacter
SHA1=75dd62c29c0946898c9d1393529760f5b1bedd73	4	Candidatus Pelagibacter
SHA1=0c2999aaa09bbb4605bf054c0121c0270b0b1cb2	5	Candidatus Pelagibacter
SHA1=09447eaf2339dd6ab512dca281a07560d44890f0	6	Candidatus Pelagibacter
SHA1=55d4c3b1708628e7967c876d51ccb27d5d20b4d5	3	Candidatus Pelagibacter
SHA1=77f47afd1fbe9aefe7441df7d176c1b184474a30	5	Candidatus Pelagibacter
SHA1=42f9a0aed287cc2236f541d3e5189e14383705b5	8	Candidatus Pelagibacter
SHA1=a7b9f21e26e5c32e1a7e598ecaf1133349637a5e	2	Candidatus Pelagibacter
SHA1=85a0584dc31c0c60459a09160fc515dfdb6a5be1	2	Rhizobiales
SHA1=fa33b512101239cea966c6d6acb879d2ca777c86	5	Bradyrhizobiaceae
SHA1=7dec5e01001606f4e2cdb993e7db12a5c6aad3f8	14	Azospirillum
SHA1=ca7d1a669dcbbb5d3ddee11784fd168e04734de1	7	Burkholderiaceae
SHA1=47b2acb3a6f334980b94917351732835faa70520	8533	bacterium
SHA1=ab3ef92efbca0f24eb61e9c1aac4e352e2d27e40	66	bacterium
SHA1=545d946c7e743319d6abe8aa1522338f60b02c94	45	bacterium
SHA1=b274ea43651af847af6dd80e1674ecf061c08d40	19	bacterium
SHA1=c1f4e21f3b66f09038b7b7acf8227414d0f33923	18	bacterium
SHA1=086dee20842ced874a7970ec0b984498ed601ef9	22	bacterium
SHA1=299baf5acaa423f7f1d58196a96b7e514c502651	15	bacterium
SHA1=19b195ab1322afa8df753cdc14b5819253aac2d2	15	bacterium
SHA1=6bee9d1d7853d5b5c45ddfc8b0734bb3cbe105fc	7	bacterium
SHA1=6a0d8f223c5f0a554494c20f1a9ae96fcb0ee5f6	12	bacterium
SHA1=a3781891236b67554ea12cb31836342faf8eefb3	8	bacterium
SHA1=327026fc3f977be2f45aac92cbe8d03276361dfc	6	bacterium
SHA1=dba4560987c4aa61ddac852bbe0050eabcb10a08	6	bacterium
SHA1=d2f45cfefe9ba2c3a8c47b4778f923ba99d7196f	13	bacterium
SHA1=4e286dcd7427d1745af7ef171672c7f3a9dc4f2b	6	bacterium
SHA1=6bea5400cb2f4e83726be9bb21622158221511e5	8	bacterium
SHA1=13a6ef4bf87b0ad5eb0cebf2617a7cb2f48fc05d	4	bacterium
SHA1=96e7ab263bd615295b8b952c86b43a5ebe921c72	6	bacterium
SHA1=b5382e726272b17f5c14e8c514ba1736390b4b03	4	bacterium
SHA1=f7c1be83b97a8a0d80ea02f76bc16a80cafe38ad	5	bacterium
SHA1=77d38704672349994c03ae7836fb2a994fe4f214	6	bacterium
SHA1=4c242ab323f0f5ee2cd27346ae83f80533f79c7d	5	bacterium
SHA1=11f9cbfb1074334d59753bc5f8b10a1845384908	2	bacterium
SHA1=bcd09c94d5d24481fbb56c5b3bc603b3c06abb49	2	bacterium
SHA1=286cdd6438b500f2d91d982d494ef93a7eb34370	2	bacterium
SHA1=071b6e182124093e45e0edbda1cae0714db560aa	2	bacterium
SHA1=adaaab7558420012c545dedbfaf84f50c6c40e5c	6	bacterium
SHA1=7fb1587a24a3a6d4b19f157213d69b61fa3ec8d1	3	bacterium
SHA1=41e46a301694e0844dd98a74ddc25ac7578d99b4	3	bacterium
SHA1=1a121941652c4d95111897527214689b5a12f2e9	4	bacterium
SHA1=d0951e0341bc1b2e0273ccc17403466b6dfb838e	7	bacterium
SHA1=974bcf2111bbe23ab4ccc0e3986afce8d97e2f0a	4	bacterium
SHA1=3f14eaa0c571eab486b7e830b642c1967cdf24e8	4	bacterium
SHA1=8511d96a6ebf8b9c97b78b69785a388b63f94443	2	bacterium
SHA1=e3fecefc3dd3c72a19f0339dc62fe4f1e68ba212	10	bacterium
SHA1=75ec4a3db089e9a581990222eaa205532057879d	3	bacterium
SHA1=fbfdaac20f3b968ba93bed2d1148486ee89068f4	8	bacterium
SHA1=feaf84d9fd1ceb385a7e26db033f63b099c1741b	3	bacterium
SHA1=055a6ee006bd010c2053383930b5a3b683b78e6f	2	bacterium
SHA1=ab8bdcb15f330abd745a45045cc1d8677a3c72f2	4	bacterium
SHA1=bc469059bc869157b29e7e21dcdc12e2307d663c	2	bacterium
SHA1=fb88c69c3854b82ec8bdbdc608c966d52227974b	58805	Eukaryota
SHA1=87508e54e39d8e7d53e317532f08c5bf724cd2f9	6822	Eukaryota
SHA1=e6f920a42767198f4a06527bbc207ad60a1ff871	781	Eukaryota
SHA1=bdb97fb18ca4a1d1a4f36d9c7ac91ef505625f4b	690	Eukaryota
SHA1=9bc1b3298a579a40e7da38459295cceeae353caf	784	Eukaryota
SHA1=c9f0cdb71a61434f7bc8e27fa43b34d6d379dc4c	468	Eukaryota
SHA1=cf866ea5f632563ce468db70afdab1812f4af690	536	Eukaryota
SHA1=2f6961c8a4305087af3f30c2e47ef45937fd05d6	339	Eukaryota
SHA1=a586c350ccc01313e1fc2300f9f04fbd933ed5e9	279	Eukaryota
SHA1=2f37bee403db5f14e903a064c126318832f0703e	290	Eukaryota
SHA1=685a7d59f8dc294aa005cc9ed88802720b6faed4	297	Eukaryota
SHA1=cd2a516488489e3f37fc62ef21c6f0fe27400a9e	299	Eukaryota
SHA1=0c1060a98fe183fe26cf9615a9e930235d71d39a	265	Eukaryota
SHA1=f74f16600c716c07084d34f935a612dcdff91454	655	Eukaryota
SHA1=bcdbe69bad0aac0da634b0e30cf9a5665389bbd2	435	Eukaryota
SHA1=bfc374fcb5e866fc23fd47c27388ac52b4178837	252	Eukaryota
SHA1=1c5a86201c0e589b758bc6779fb00cea0ddbb6be	244	Eukaryota
SHA1=e1768c04a5f127111c855528597b05e0b943056e	226	Eukaryota
SHA1=11f8e1205ca99662d7c8522a9b921655e42594c2	257	Eukaryota
SHA1=b277ba7e366793210c170612f01ea50ad8690e0f	145	Eukaryota
SHA1=b3bffbf2422d2a35cee216fb45ea3e55c61dbef0	149	Eukaryota
SHA1=dabedb7c3deb7d36f160e3cd3788582c774717d9	109	Eukaryota
SHA1=aae053d6dd9cc71c553bb22bd4044d71504bb91c	180	Eukaryota
SHA1=8d9a1f3854b92e1e1012e5bd6bcea2ed34269d3a	189	Eukaryota
SHA1=a1917ede4dc3d81b92ab3b6bdf590e766a933950	77	Eukaryota
SHA1=b7d7654d4a32c031f6c8d5f91634489fe3eb1a9f	135	Eukaryota
SHA1=ed8b64ba8be0055fb6d0a9696417910d6119067e	88	Eukaryota
SHA1=ae7ebd154fa58be601537416ab982f342096fe7a	119	Eukaryota
SHA1=334334347a13c9c68e9386be0030c8cc6b58ee47	114	Eukaryota
SHA1=dfce4e1416a84fab23241dc7be013a9735d23052	180	Eukaryota
SHA1=7c1997a7ff5ff8f32dce2c038ed280e01bd50542	55	Eukaryota
SHA1=1ba0adbc853dd4359d921bf5619817b687beea26	104	Eukaryota
SHA1=5a14e34299bf9485731961b5694cb1c8c82ef395	59	Eukaryota
SHA1=7536bc0ac0bf2cdebe422d7005eaa41e6d014613	91	Eukaryota
SHA1=2d1b2a633aecbfe61241dfc22453fbb5164b7cf5	88	Eukaryota
SHA1=141270e7870b7725ee1f4086a2cdc36fe93824a2	65	Eukaryota
SHA1=bc2b0d1b64db6093f2d170da5036d788ebe94b0f	68	Eukaryota
SHA1=8c6d67a9afd31a8610e384118672d6917d6fafa0	44	Eukaryota
SHA1=787602c577d473f7fbcfc21b453aa03bca83ad6f	74	Eukaryota
SHA1=84f30e6870d05ae050cb6ec2b14d70fed7217dba	112	Eukaryota
SHA1=011e722b97fee908f73d89b41dd0f5b21c81a142	179	Eukaryota
SHA1=3da5f886c2ae2db70496ea21b6641c01adb5b363	57	Eukaryota
SHA1=6e5b9aac7986b91fac17fdfaecbb24d5c11b9642	113	Eukaryota
SHA1=04ab826017f8bdb2fd720ecd183e9e9ccdf643aa	52	Eukaryota
SHA1=b29e34cea301b960cfc000daaec10bb613c8ba07	87	Eukaryota
SHA1=c473afde7742d2e5e6e64f93245a4bf6c9771fb3	76	Eukaryota
SHA1=fc6012c6462671da7beba21a08eb8e485752a6f0	36	Eukaryota
SHA1=5cf73a4ee3ef009c3dede822adb0f43098120c7d	42	Eukaryota
SHA1=45268c10f3b1ff3cb36b61dfc50ce9440128d004	63	Eukaryota
SHA1=aea87840e9c7e836794985e3b260dbad490dbd07	34	Eukaryota
SHA1=1bc1713b2ddc0d42610dd2a49253869b44340e5c	59	Eukaryota
SHA1=7f87a0482207397713b33fed672be7272cf3890a	37	Eukaryota
SHA1=88e0d388fa468e7c985b4e3963943dd68a6c143f	41	Eukaryota
SHA1=4abec5b32738bde4fa1a96d806995ed1dff5990e	32	Eukaryota
SHA1=78157b59f6753e18cc1fa647dafee2bc8d2dc470	39	Eukaryota
SHA1=d638d53a649c206e6b4dc4b3ce40e5b380cc50e8	25	Eukaryota
SHA1=29e1f26ff9e0e964e5c5f2ec583716eb9bd5ef1f	54	Eukaryota
SHA1=c609114de1e9261de48cad42055fdb5d3b8181a3	53	Eukaryota
SHA1=4c46714806a559f2b0cb899d12a3cb81a2a26714	38	Eukaryota
SHA1=e5c99ff00d9eccc2b27f849a5ed59595a163b94f	35	Eukaryota
SHA1=075992b92937de9cb8e518b5341694361fa98eb7	48	Eukaryota
SHA1=01c7c79cf82130930e025d3eaa16fa15d4f96e18	43	Eukaryota
SHA1=cf5cd342828890a88e61192832e54de381680622	60	Eukaryota
SHA1=a35e5fc719587ff31b6e78800cd098449449d25e	28	Eukaryota
SHA1=a3fd480a7aa19bc8fa3407c642ddb9cdd672250c	32	Eukaryota
SHA1=eaa204fa7fcf8444df7161f889d9af77c475f12e	39	Eukaryota
SHA1=935985795d5154661b8311bf242102fe2d5350be	36	Eukaryota
SHA1=3ddd66bba5cef2794ad35f2b55b28903a24a2b2c	28	Eukaryota
SHA1=354d3cd7461e259d9328a0320db72d8290224deb	49	Eukaryota
SHA1=2bfeee7ff024cab111f1e4248cb20702803ee8de	28	Eukaryota
SHA1=f21138bfd6e2c6245a8ea565042758b34a560259	22	Eukaryota
SHA1=70e20a2ce930f3fe153816223977e43740b2fb73	31	Eukaryota
SHA1=3afaa7c1b83ff7eecc034441679d1b2806a57660	23	Eukaryota
SHA1=e062811310c60838647c98955cd68ed723f1d81b	41	Eukaryota
SHA1=189a1820a80606d00b764ff422d47342ca98c415	40	Eukaryota
SHA1=26ed10e784019731749fa175d86cac4120cddc3c	45	Eukaryota
SHA1=56de02f5f031857bb851f97b324101c5ae1e52aa	42	Eukaryota
SHA1=71384496dee642496a4e813ccde5ed2ca5c06323	28	Eukaryota
SHA1=451419a797a5a2ee8fefd8f9eaa06c57ce24b3ba	40	Eukaryota
SHA1=da68e6986204a0884b830974b6496423c87757ac	24	Eukaryota
SHA1=82f962a4c5845d26e5188295f2651c5f65c40003	24	Eukaryota
SHA1=498f7286e35438d5e1aa9f467e0a39707931d95e	34	Eukaryota
SHA1=520d9a80c32d9f5a03f293a12a831ab0bf9c9c60	23	Eukaryota
SHA1=cf8d544d9caf17181cbe6c57b629f8a1f96cba35	31	Eukaryota
SHA1=652159b81beafbd840f16fbea5b6a58ca98a9c48	32	Eukaryota
SHA1=8fae0d8b43717fcecd4a084811c4a2f2b8d65ffd	35	Eukaryota
SHA1=48aff175c0b3426cfffd1cd6cb13d51b6e4083b7	31	Eukaryota
SHA1=08b5bd6d7e32a54b25ac3141e951bcc59e49922e	52	Eukaryota
SHA1=5e14b9d31cba7e7471c7845e3f383f08b0c0ed74	16	Eukaryota
SHA1=ab4b7d5eb9ab923597556b58f20d7675a444d448	24	Eukaryota
SHA1=4bf4875fd6f107e873f9102ed44afbdabe9deecc	36	Eukaryota
SHA1=063687840b1e090632345701351db7d5f63d714e	53	Eukaryota
SHA1=ab916f62f4f2acfa4ceabb69b232d3fc2f7f82e2	31	Eukaryota
SHA1=a769fb8568a0eb4967c3f68901fcca6742328b9e	26	Eukaryota
SHA1=f5b9f3222a562f7337871d031220978d4b207209	20	Eukaryota
SHA1=174ee11fe34506335f9b6458f4d7ab37b26220bc	45	Eukaryota
SHA1=bd7689a674190f56461bb218cf7810f6b5b6a3e6	27	Eukaryota
SHA1=d8158a3732cf932b26d4149d02d99592733ba6b5	24	Eukaryota
SHA1=e1910788a9a7da8514cee1e390262aa75ed65112	13	Eukaryota
SHA1=dd99690711129002e4d380f16471ae144d017c6b	17	Eukaryota
SHA1=0e08317e919f5691b765b08ce83f3e561233e472	46	Eukaryota
SHA1=13a6add55c806902d2aa74c296973981e7d1401a	21	Eukaryota
SHA1=21327ed10e9750742701b6e2b744b193084f49d9	18	Eukaryota
SHA1=3a47f2f6bb992e91342584efc7ba3b4c2c9a0bdb	45	Eukaryota
SHA1=7541d91069e81786f7a3bf80cb77a19cf893b7b0	39	Eukaryota
SHA1=b1b057c02fb614dc788e60b5dfbfe7f2dd3c9e31	23	Eukaryota
SHA1=def5bdb009f7e87006f43165cc5480d8cf4830ae	23	Eukaryota
SHA1=de9bfc475722bf37045e0c744a79dc69c87bdc78	16	Eukaryota
SHA1=9d2979f8297c73b4b99674e714fadca4d41d5e20	18	Eukaryota
SHA1=bc70ad64093e45c4551846ee12d1465ff6aa20de	14	Eukaryota
SHA1=e34bb312403682fc41b3b3ae6e444819656d5ea6	11	Eukaryota
SHA1=7310e5e54bcd455071799828e75aa48d8268af6b	15	Eukaryota
SHA1=ff88aadbad98b519c364aac307b02ec4d91266bc	12	Eukaryota
SHA1=757bba9a5c0a41fb2dedd1317b826bf7e47aa0ae	17	Eukaryota
SHA1=2aa200d065915438ea8ecf5897f32f01edc030bd	21	Eukaryota
SHA1=47ad6324b027d34f0a0d28fa25a523ad6294efbd	18	Eukaryota
SHA1=412e1433b1dc335afa335ae28fd7f265b4f995f3	11	Eukaryota
SHA1=957e3a25f32c225bc6c102f3e9e3afbc539dde80	20	Eukaryota
SHA1=dfd1c7f91b4b0f17c22e70f75db59e10b9b8f2d3	26	Eukaryota
SHA1=7c47d97fdc3f4bf3f9001e01130d49a97e8d2d91	15	Eukaryota
SHA1=c1762c37df48a0df068fddeaa805789013b63eb9	24	Eukaryota
SHA1=b6af617ed9342c4b844b4a6ee5295a6d86300ac1	10	Eukaryota
SHA1=1d7ec93adaf5cc13bd7a6ada6ee35150243e7164	15	Eukaryota
SHA1=3afa263a8c572be3b115dbbf6cbdff889b22a5ef	23	Eukaryota
SHA1=61b87ae00c93e4de063da97e926a76602631ad61	17	Eukaryota
SHA1=acc6974ad8961e0f173b05e1844d167b0313dc99	16	Eukaryota
SHA1=195650bc5eba70d9713325c0fcd014b99f690a71	36	Eukaryota
SHA1=5688a6bb6f0145d6ae94c4662c5f26c431e13d2e	19	Eukaryota
SHA1=438dbe28dade2634b8b75d97330543dada67a9dc	10	Eukaryota
SHA1=4c71ad5591d656618c80f7d13f2eadae97ed7cdf	36	Eukaryota
SHA1=d50187d22c8b5f7e61eef06d28574384f4894207	13	Eukaryota
SHA1=995a6736b9226da6033ee0e2cff61a548f5571a7	10	Eukaryota
SHA1=c377b3c0dac3886afcb7c703504a027df939313f	11	Eukaryota
SHA1=d0f30823451ed4c82ec3a478f64c3bc503ad6789	9	Eukaryota
SHA1=052dc0991deb352886f2a24a48d42867c71d8ce9	18	Eukaryota
SHA1=25ca3e83f637bf80a081684602404a0be3f3c8e5	18	Eukaryota
SHA1=183265d4ee2d897dc3653f5e7163d0ffa8e9bbf1	14	Eukaryota
SHA1=757aee30cf9bd9905fc834bb06229f96e88f0ece	14	Eukaryota
SHA1=abc7d239294c219a4089f4185db2e14c315160d1	23	Eukaryota
SHA1=252a726b799282d36878e0cd9666ee36de41165e	35	Eukaryota
SHA1=60c551eb9049aef59c0477b2e149801df5564438	12	Eukaryota
SHA1=fcae680ea949e306f8fee62045ec5410e2ad1d62	17	Eukaryota
SHA1=bca7db19d1b389d84b2c2d1849133e93e3993590	11	Eukaryota
SHA1=d7a9331d79c28ea6816bf8e1dee4bbafca4877da	13	Eukaryota
SHA1=bdc13a83876cb1d59033dafb7ca4fbb6f4590ccb	21	Eukaryota
SHA1=52c07620687affd2ecdc740adbe2ae9b5fddf999	30	Eukaryota
SHA1=903d7cfc1343871573c5fc9587156cfb830c5482	9	Eukaryota
SHA1=b330c0f36fd425e32cd65653c1787167e572de86	22	Eukaryota
SHA1=d967141d6b4598c2571f483a642724003c146783	27	Eukaryota
SHA1=c04a8582e0d898ea3880ccbc5b4aae5ee224c32b	17	Eukaryota
SHA1=24bcc0ab8465fdfaa8ab70baad427034f2b2aaaf	8	Eukaryota
SHA1=d1ca81ab85d4c7c3e941dc0fdbe98e94256e53e9	9	Eukaryota
SHA1=1349d5619fbce6517556009d20e95186664498fb	11	Eukaryota
SHA1=c334f9fa80ff64960b9fb6229a9fc57ed01c9aa7	16	Eukaryota
SHA1=84edd724431ec12d668f4bdd1b2f6470be1bb037	13	Eukaryota
SHA1=f2f01bd4b1718d390768ac91ccf614f04f4e64dc	14	Eukaryota
SHA1=ff103a2287dda9f7ecde9ce221531b1b144a8aca	9	Eukaryota
SHA1=c4f48a221b658cb83a4dc01ad2d27ddd0762ba41	33	Eukaryota
SHA1=3f3ca31c6f6a5a744a1509160fe15038ecae8e7c	11	Eukaryota
SHA1=182e5c11dbec191ae8e275e49934ad4d152e25af	13	Eukaryota
SHA1=9925e8bac05a7298a30a602bf48bbfe922147410	9	Eukaryota
SHA1=b74d204a71a1aede8a5effc283006851019c4075	8	Eukaryota
SHA1=70fbb0a6a92f7a679eb20761437a2fecbd98931d	9	Eukaryota
SHA1=0c7ad9ed79ce5e0e583680455376600ef563586b	8	Eukaryota
SHA1=19ade6304490adfffc816ece5752a6669d867152	15	Eukaryota
SHA1=5f831ab20ad17799d4727a0d3fff196655527c08	18	Eukaryota
SHA1=75a6852b8aa5968d5084c2843d03123fc96170f1	16	Eukaryota
SHA1=94398bd367cf766766ecd337e1ff977490c9c00c	6	Eukaryota
SHA1=9eca2819afcc1c38c094b0699bd94f81c886597b	19	Eukaryota
SHA1=31979d81abacb7a324efef4f4552b7ae07fba0f3	15	Eukaryota
SHA1=e6dc82543a5e17ce58386706ec375ce4f40b4d44	11	Eukaryota
SHA1=8afda19d0250bdc4b1632baf202236568b5f52d0	13	Eukaryota
SHA1=45d86cd04ce8e6c60783bd27544e68f53d65515e	25	Eukaryota
SHA1=b93455fea9746060845ca70ef856b3da963d78f2	8	Eukaryota
SHA1=4a5635069bfae72c435b66cb23982fa1bb7cc501	9	Eukaryota
SHA1=bc44f193a559195992d80089566288fc4c01f0bf	19	Eukaryota
SHA1=5dd03fc2da42fef556deb05e1a18935382363c6c	9	Eukaryota
SHA1=edb294ec8e652ece06c482b2741bacb922823af9	9	Eukaryota
SHA1=e9dd3a2b383bc599f41ceceefa58bd08c3b44b90	9	Eukaryota
SHA1=b43bb8d81595006bc94cc2a6445f3050f7152984	11	Eukaryota
SHA1=27044c0efb54604440eae6bdd7a3f91083ec6444	12	Eukaryota
SHA1=cf91acd8d9a63c8e98b700473174441dcc18d878	13	Eukaryota
SHA1=68405d4f55078680abbfd882a39782388e008531	14	Eukaryota
SHA1=ce5a5d401081071f4db7179bdb369e15b7f693bb	9	Eukaryota
SHA1=846742762ed255a87f09b82670cf1e81d26c4219	8	Eukaryota
SHA1=56b276663ac4d45d9b4f90342eac602b1da0287c	13	Eukaryota
SHA1=8eba5739a28a60436d74e7d0d1130a0750346ab2	8	Eukaryota
SHA1=de9f0db8ace928015c812216fd8f31eb164ac0ae	10	Eukaryota
SHA1=324d303dc3e1aa495562ae857aeb732168de6e44	35	Eukaryota
SHA1=57c1572bf49e822e3fb0b1c7fe2982ca89112261	14	Eukaryota
SHA1=c5f5524ed00ace89c8c4544d3588427c785b2bcc	5	Eukaryota
SHA1=3a6119b5025b2e131c76562f9854602a2a95f49c	9	Eukaryota
SHA1=d634f1b421d17d8d0bf501bec2d398058f8933a9	15	Eukaryota
SHA1=0aaae5ab7f14f370b2e1a76d3722d3710bcc0d57	22	Eukaryota
SHA1=cac67665027202818692fcec7babaeff965f983e	9	Eukaryota
SHA1=5aa8b5ecf0da274007b7bdbcb05cb098effc66ee	11	Eukaryota
SHA1=3ef637e7f8bd1eaccb017cb6d32b7cec6e2b1a42	9	Eukaryota
SHA1=468dfb36e7413130d1583e766251cf8dd0c24535	42	Eukaryota
SHA1=2bc22e8fc35f250d50d41838fd50ce6294449e40	8	Eukaryota
SHA1=cc50d4748d3be9cd75d507cc0d55ed9a31a37fce	8	Eukaryota
SHA1=efb28a4110b7a627ac84e6f80d6bad0e9dc68a38	7	Eukaryota
SHA1=ac06c8b59ad7b284cadd23f6a83f185df71b8ee7	4	Eukaryota
SHA1=ff27addcde79160f29242d7fa8f81fa437ff4e26	5	Eukaryota
SHA1=9ed53d040ca6434ff25bacf77180fd180bb0704d	6	Eukaryota
SHA1=ed8c8e7cff734d835ddda837d5391d72a593a104	27	Eukaryota
SHA1=fa79a1ccfa8042055ada51b973d143ce8cea1fd2	19	Eukaryota
SHA1=683b046792fa594c5a3e6e7a3c4335ebdf186b71	4	Eukaryota
SHA1=41f3461b1e6a6b667d4eedb32364a5be50175e50	6	Eukaryota
SHA1=9c2e8e6fb7a582ff3c0d794b95e3a9422f616742	4	Eukaryota
SHA1=17d5b4c6af5afa9fa384927ed0d06da7b5720a2e	11	Eukaryota
SHA1=f3c3f96b0e33d1fc93a8bc9b4f3f6b7f208d4e19	7	Eukaryota
SHA1=02d387705a31feb9b671c4984b347d01000e6c56	6	Eukaryota
SHA1=57b29d24f89441cf64856e5d78f8bf852437bd2e	7	Eukaryota
SHA1=fcd095152bb321c4ca696aeaf8fa90b8f45ddde1	15	Eukaryota
SHA1=2b734bff037aca431ad40b97fee992e77b4afc87	11	Eukaryota
SHA1=0f68a4a185e180cb3bfacbed7cc7e439620696f4	16	Eukaryota
SHA1=012fd077f71674f4c2c3e90f095221b789109836	18	Eukaryota
SHA1=02d3791bc9cda2f7fde74e99447b7fa09678a3b9	9	Eukaryota
SHA1=3296420367e0ed6a37eecaad645bbbbe8ca0ac55	8	Eukaryota
SHA1=a6796c55353d8a946885c53f75b0ff845e65b582	9	Eukaryota
SHA1=99622824415f5d1138ab3e39d26358638354ebbe	10	Eukaryota
SHA1=37245b410d96f4a620dfdcd9092d92bfccc6a46e	23	Eukaryota
SHA1=40a25378e88fe8bbf949cb6be5806a4a16342c11	10	Eukaryota
SHA1=211eb376ddc378479bfca008eda06004419508ed	17	Eukaryota
SHA1=6c466cbb8fef95284bb0309f506c8392c33da6dd	5	Eukaryota
SHA1=0f1fc8560c1adb295ec4a3804861fb1c6a195b69	16	Eukaryota
SHA1=a669a947c0e077ea6783e1b15b58a1050b5cd04d	9	Eukaryota
SHA1=52a49c009ddaef1572e9735f547bf66baea704fd	11	Eukaryota
SHA1=c996c8e466bcbaf2b9acc122cd6b397319a50a7d	14	Eukaryota
SHA1=b2a63cbf87ff1a93be3c9e47c43fdbcb6613138e	5	Eukaryota
SHA1=aea87db9ef45a3cef2ea9cfaa223f6f3108af655	22	Eukaryota
SHA1=f2ddc7e7b930b7030249fbf5026d116b2f3566c4	6	Eukaryota
SHA1=490d94d65479984cb37c6879c8c186ef8da5ccd0	18	Eukaryota
SHA1=1aa4036bac3126425e637b9e3ac9cbe4faada83f	7	Eukaryota
SHA1=792fd491697ec27d98ac9517d57c7db536931316	10	Eukaryota
SHA1=7d253e12466a45c95c3303385cdf152ae3f95ac2	4	Eukaryota
SHA1=732b555a7551d33b52fa778d0567e570f2283a1b	5	Eukaryota
SHA1=cbe598ba77abba8a06817c895f8bca1eb2360edb	5	Eukaryota
SHA1=0d25ccc255ee77ffd551088e877ac18813254c32	12	Eukaryota
SHA1=c187b9897fef57501aab5bfc94cbe2342b34f6ea	11	Eukaryota
SHA1=a0cd95a6007d38d61317964a88071d3143755c90	6	Eukaryota
SHA1=a1a3a7de116c3088b0de15a79fc022f3780dd6a5	5	Eukaryota
SHA1=842cdc6431e88aa1fd8a5dfdfee549ffcbc659b1	8	Eukaryota
SHA1=26d1d4726038eef9596a10c82f10063b43fd2aeb	4	Eukaryota
SHA1=2f3b3bc34443d026577818fb2158b2ff67b83cd9	7	Eukaryota
SHA1=b5001a46894237a22e27f062a9f5c734722c1473	7	Eukaryota
SHA1=e17c6952ff33c15a465f3bba003049d5c5dd3f62	10	Eukaryota
SHA1=5aa4364a0a2b28cf70be732675358ab40ba94672	7	Eukaryota
SHA1=52b6f5abbcb3dad6612da344df4e4ef664044f4d	6	Eukaryota
SHA1=23c391737a43792410b2ae6d97adee3b0c443a81	6	Eukaryota
SHA1=56dd2f1f06937863ffdf28846bb6edf6b807bf86	11	Eukaryota
SHA1=c2dd898522d04ba39515382d7a772ea6693d50cf	14	Eukaryota
SHA1=439599230a51db871e48e2663da938ec39c332d0	6	Eukaryota
SHA1=c1a985331f8e3ef45b9a970793f633fb86bc2168	8	Eukaryota
SHA1=1d65383c6c829af0b27ceab400e3ffdf2527850a	4	Eukaryota
SHA1=122946d2b169157f9f281e0c630bfc44b7c7f037	10	Eukaryota
SHA1=71818dab1aefae6f3168217edead24be0a4485f7	3	Eukaryota
SHA1=7245f0e72e802a4a6bffd38985cfc2fc6446e11c	8	Eukaryota
SHA1=5c6113087ed8a91468f2db4be4cb71f03956b34b	4	Eukaryota
SHA1=3e36dad02b1f543ae64c5ce53a63c3a41bf2e5d4	4	Eukaryota
SHA1=d02744b4473370643e6c100320eb172bc3da0ee8	4	Eukaryota
SHA1=5127884bc7da9f74ddfbcc0166a08d8188bc5d83	9	Eukaryota
SHA1=17885f65fe97addb9699e8e140e4388d74caa1bc	4	Eukaryota
SHA1=231a393e094f345f568899cd62a48d0eac44ef1b	3	Eukaryota
SHA1=938e87cefd1d3ffcf3df6e4f676e80b138c4b136	6	Eukaryota
SHA1=ca9391f2bb01acec8abba6cfdd558a75d39fd3c2	8	Eukaryota
SHA1=ea666502a35c3baa6a00a3eff5c69d0023a1ef7a	8	Eukaryota
SHA1=6e5208d30649ad15ef5bd11f4db15a216bc5a8c8	9	Eukaryota
SHA1=f4b479b52bebebaede265b595308d5e9777d3567	4	Eukaryota
SHA1=ce827be5c62b82b20258ad71e5f8e01cebed1a70	6	Eukaryota
SHA1=c85ab2452204d5b194cb35a6501453f93c027d07	3	Eukaryota
SHA1=7d7f6e81ec0f00bd847134d4890f7e9801a396ee	7	Eukaryota
SHA1=d9dabd8406dfafcd1b9872b9e777201a0492b25a	3	Eukaryota
SHA1=9c259a0d6c1b203af470616c5ffcf2dfe4e00163	10	Eukaryota
SHA1=e063658828e9fd3daf8776c739700cba1103c5ee	6	Eukaryota
SHA1=1f2be5c2acf1812e746053d4123c62690e82e7ac	7	Eukaryota
SHA1=ebfdb67f9e20e111a2e7b7a86e8f7b5e3fa7b0ac	7	Eukaryota
SHA1=e47f4502ed66bd8f46bf2ff77f820ba7d73af1c6	7	Eukaryota
SHA1=6673c9395c176e6c7b4b4865aba8958576f93c09	12	Eukaryota
SHA1=405268da1c47b5adce1452ce9fbbeb2d11328f52	4	Eukaryota
SHA1=91f0d044368660c7e7887be92d4a5f592c837f9d	12	Eukaryota
SHA1=ed5c5c390fd60ca95caea6bb855502bd694b9a96	3	Eukaryota
SHA1=e4a129e8e9a1c59d6c1316bf49aea36ae47b3e2e	3	Eukaryota
SHA1=d99a7da1872209e06306ea6030101f1901c85aef	6	Eukaryota
SHA1=76fecd2fff7dee38b86dab025b1e4c4f1b6c552c	7	Eukaryota
SHA1=e005368d64576608351335691a108b1e26bdfe13	5	Eukaryota
SHA1=fa08a61f3d06599cd895ba7121e276d346368969	3	Eukaryota
SHA1=522920f95fda2f816fbcfa0c7a8fe1ec6f3b87e2	4	Eukaryota
SHA1=0ea8d99013cfa1691917f3092d5e585b09185c6d	3	Eukaryota
SHA1=03a3f9ed75ceba87827fbd3bc331e3c929ee3395	9	Eukaryota
SHA1=d0aa292c69642e81306a80e3e1e8aef1cc993d06	4	Eukaryota
SHA1=7dc00c58499c4cfc820102d501a4f247b6f9b9bc	5	Eukaryota
SHA1=332ba9605ec543778c79ba3fe8b2a05e542660af	4	Eukaryota
SHA1=64bdc36167afd3caef9d105907f153d1b157aa51	4	Eukaryota
SHA1=f873434c1e7d3ab8669efefa7893f4f1518c9946	3	Eukaryota
SHA1=2feeda3adeaf7d5e972e0392a76365e2c9ed4df5	4	Eukaryota
SHA1=032395cc3ced8e02fd0af7df245c7b5742466df6	15	Eukaryota
SHA1=fba246a5443bc44880dc357479c6f936d00788ee	6	Eukaryota
SHA1=9059ff1a2d7ca62c69cac3c13bf669cfdbbe8b01	5	Eukaryota
SHA1=edb46f0a14bd0535d5a718df1e374875c5b1bbec	5	Eukaryota
SHA1=c96d1b5749068222201634e14be2edc0f4e18796	10	Eukaryota
SHA1=f307867adb33af5b776f1fb7aacb560eeb7922af	6	Eukaryota
SHA1=9e843ebf74bf837bf7db00d2dc0662b5fd5d9f27	7	Eukaryota
SHA1=3a426580a84c4b7872ecb5b7e02617db4938c443	5	Eukaryota
SHA1=b2efe5c9d50745542fbc40c700917f6aa0643bff	5	Eukaryota
SHA1=87d7276b7b51f311632db99a12763447d57c402a	6	Eukaryota
SHA1=d5ad8963a6d8106bcf27d702ab2b2ed7a5ba0dd7	8	Eukaryota
SHA1=4d91e8d62acf47562d911ba74f0f58ddaa83c46f	9	Eukaryota
SHA1=d1a40f68aa3c745ed2a434e156ca61fb4a170d2a	6	Eukaryota
SHA1=4217ae46a0ee5d335979b4a7ac8c65d5182730aa	7	Eukaryota
SHA1=98525162618b757728015825c97a37981f54af1a	3	Eukaryota
SHA1=5158542d803048791c49a7811d6b2d36fb4b681e	6	Eukaryota
SHA1=f529286b89ce9dace71d84e1aaf3e2595f1a50c9	5	Eukaryota
SHA1=5c23510e81f8965926df3ee6994ef11cdbf7fa32	7	Eukaryota
SHA1=0bb8c5d07dee3938d2d7af0d5aae613cbe5a9acd	3	Eukaryota
SHA1=951c4ae6189882d854d002ff606e3b7183e329cb	4	Eukaryota
SHA1=5470f520e7c2fe3e756acd3e223282a3b72cb926	4	Eukaryota
SHA1=fb40bde50d66e3b4d077feb429ddf37138076300	6	Eukaryota
SHA1=11c6547d7a0d6e7fb6b29937d2aba6cda98e8e74	3	Eukaryota
SHA1=489abc19151aa7f992424750d2b9c0884cff1220	10	Eukaryota
SHA1=d621835ed3cfa715cf019f3274a4446b1381a83d	3	Eukaryota
SHA1=cd0ab0f5a715e4b419e7b4d3e6776685f96b8318	6	Eukaryota
SHA1=e27567d39e37583c78ccbe877e18d6dcca341f98	9	Eukaryota
SHA1=c632a9efe23182130d2667624f58472dd927d269	4	Eukaryota
SHA1=3abdfbcab3d78cfc32ec8e8788965262a6fd821f	3	Eukaryota
SHA1=683d57b7b15aa83f4f3c8d9221e46aff010df534	6	Eukaryota
SHA1=26e3b59cd4b498ae329ed84c011093da4f223bfd	9	Eukaryota
SHA1=69a92f2caf873ebee10f9e15f5ed7f89ebf9951f	4	Eukaryota
SHA1=ab337c21b381ddf5d4123ca3388fb04c81a503cf	6	Eukaryota
SHA1=dda412b4bd0b75a76227a7cc700eee28ce1c9a63	5	Eukaryota
SHA1=91993fa7e58ae73e2afffb74110e40951f31fbfc	5	Eukaryota
SHA1=112bffdb6a620a2234e4822fcb7998ff6b0ba95f	4	Eukaryota
SHA1=025967d7189db9840dc5d9f8fc4e920d4fa6889a	8	Eukaryota
SHA1=661f12d5e9939fdd2a73415cf96903e6b813de69	8	Eukaryota
SHA1=616d87c9a94c4c0f209fde84ad303b4a66130de2	11	Eukaryota
SHA1=4dc4d92934b225a1dcea2ecd2b9fd158693f85aa	7	Eukaryota
SHA1=27913d4ac3d759a8c4baa3081176ebcfe9cb9362	5	Eukaryota
SHA1=99d6b2654ed8a15045e5fe85ce8237a469fccba0	8	Eukaryota
SHA1=2edafeb9d24681a1c3d88e5ed10d68e4dbd4b1d7	4	Eukaryota
SHA1=6d10afc438fb9937fa406a21375b1ae58589c679	26	Eukaryota
SHA1=e6aa593b8aae25271b7ec8a1c59f441c2111bf94	6	Eukaryota
SHA1=b1f2b546b3c91102acfa756871b2c9e397638789	4	Eukaryota
SHA1=a5beea126cb1c61cfb78ada130de50dfd6ee9cb3	4	Eukaryota
SHA1=a82d7ee7e408ef3e4c6acbd1ec1a93fa731e2773	5	Eukaryota
SHA1=22bf771c305e69ae2ed11f53f7e7be130fb6912b	3	Eukaryota
SHA1=a4e5b6ef48d9a4f80ce8795ebbe262f91a6f3df2	7	Eukaryota
SHA1=a9a17dc3a2d6e48c11e2ba6bb0bd2a61ce2723d2	4	Eukaryota
SHA1=058d38584fec85115f310ed68db8a3c751e689a4	4	Eukaryota
SHA1=5410b95112b9481e1c7889971c126dc298633eac	5	Eukaryota
SHA1=b5fdc4a28dbeb3cda96a05b23f4acbac679ce65a	7	Eukaryota
SHA1=2caf84a9fa56267a13e1be3a8edf5c8cf17d176d	3	Eukaryota
SHA1=faf5922622adeb8da43e7ff8dc85473d08d1c9ec	2	Eukaryota
SHA1=e1b2af7c91760cd83ac49cc3ad39f308102282b4	2	Eukaryota
SHA1=a93949c1f60f9f3c5289ddb23aaaef11a38f1ccb	2	Eukaryota
SHA1=afd8691e5575ca92201bdb5d4e5b07744fcaefcb	3	Eukaryota
SHA1=b88d19a1a67ee4284fdceb54ec7698692ccd031e	2	Eukaryota
SHA1=9c8bafc80be785f55670782b89f9eff68a719653	2	Eukaryota
SHA1=c6a9f924a75b94f2fd00a50199879df9b42c8536	3	Eukaryota
SHA1=b0af0ae38845b601b7c2b4ccb5b350bb93990600	3	Eukaryota
SHA1=1020dbbd53ad4c5680241481f7bbe8764b030170	6	Eukaryota
SHA1=2662cd6d343fb34d6634f251574c79e2b97a3ca1	2	Eukaryota
SHA1=c7e5b87f5608a441e0d459002634e63bdbe8a026	2	Eukaryota
SHA1=503177525b67b0e765857f98fd35565c2b0ef562	3	Eukaryota
SHA1=7e1bcb17a1bed492f85b03314cc766053ccce712	2	Eukaryota
SHA1=6d13748bea50d69e4a34b60f224ebb8f7aba5220	5	Eukaryota
SHA1=44e524d4ce2d7459d3ca100e55c4c790b6c67dbb	3	Eukaryota
SHA1=96a496710b9c1befb7dce48d56cb7406e12d4433	5	Eukaryota
SHA1=e53ca6c93335d173b51175450d186e098eceaf42	2	Eukaryota
SHA1=81743ed791c576494f7887887e6c4c31c92b7af8	2	Eukaryota
SHA1=a76ba2df96d8fcac601e3dd257479d5ea886de59	13	Eukaryota
SHA1=aa0f3b9394b0f150aff33e2a5536fb0f632408bd	3	Eukaryota
SHA1=2ce6635e916ed420af31d283a7f85a4643fe6160	11	Eukaryota
SHA1=8e44a33b21d8b63be33e5eea088cebbcfdedeb60	2	Eukaryota
SHA1=7ef307b58db1680590f5273af14bf0c28fc72524	5	Eukaryota
SHA1=b2a37c4facf123cee2321e429fdfd9c630c0334a	2	Eukaryota
SHA1=63a926bd6d40c0599e1b0e595518f050e11c3846	4	Eukaryota
SHA1=947c1365ef894599364cb2861016cec9209cbfa9	6	Eukaryota
SHA1=fef04f3446e9537e370eb0d850fdf141d5409681	2	Eukaryota
SHA1=f6f6b8d876219a6b7933976fbe8d8f9fdcc33550	2	Eukaryota
SHA1=7bbde2c772f7df5f9691b420e8866156fd74c2f6	2	Eukaryota
SHA1=b50f3134fbdd38adeafd57d672c0b9a8590bee51	3	Eukaryota
SHA1=0cf482f78185c334ab968a8b22024fdc3e80a9f4	2	Eukaryota
SHA1=fb522bc2b30592eee87e0f99ae6072c9b2022e47	2	Eukaryota
SHA1=acde863a5ae366ffd66be09b3db73cb3d85179ac	5	Eukaryota
SHA1=4773e01e97277b40c6f9ba8c566b6096e8d32738	2	Eukaryota
SHA1=fa5041b107eadebf19b10a3b825217973ab23e53	4	Eukaryota
SHA1=88c93b5e0007e6e7c9ae81f40a1f7d99ecf4a659	4	Eukaryota
SHA1=84d6ec918ce3bda7b6d05d4febe69025b6106480	4	Eukaryota
SHA1=aa766891d2ab85203981183c4efd0b65a1a7d880	4	Eukaryota
SHA1=cd18bf80b97247b8dc2e7ed3839b1c5d60b5d66f	12	Eukaryota
SHA1=8ad92a1606a3f5489a8a88b10789d05bc581987a	6	Eukaryota
SHA1=cd34aeb0b22a371f45ea2a84165cc0066e15daa0	2	Eukaryota
SHA1=3a994bd86dc5ff9083ee005d75a0416eb8647f7d	2	Eukaryota
SHA1=c8b019e9e0caf35be4fc0883a9204f99197f72fe	5	Eukaryota
SHA1=0645414b6fdaa5ce82f1a5e96d9aee31972d7299	2	Eukaryota
SHA1=e7b4cfaa3aafa497931e3c1e0b2097682b48aec9	4	Eukaryota
SHA1=8445a1d49e9e553618e088aade6c11ffeef43b44	9	Eukaryota
SHA1=8558956eb691a3ec2777d1d04e66ed189dd59aa9	2	Eukaryota
SHA1=581b0dc3d75bcd01b23b091673655e9e1dddf2b3	4	Eukaryota
SHA1=4b8a899f10d04f8fa9ddb380fe67018edcc0da97	10	Eukaryota
SHA1=e04576387a22f86d692c5b96fac745f8bb93b83b	6	Eukaryota
SHA1=039dbb4adb99c1a855cf6a4e7fe63c98426cd135	6	Eukaryota
SHA1=d20dd2a49531e92ea6ef52f2f7256968ff7da8a2	2	Eukaryota
SHA1=52d8860b713750d6502b80c26261e58023b155d0	2	Eukaryota
SHA1=3a091f445872fa3c62ffd97e64c5b3e90b8cf86a	2	Eukaryota
SHA1=9b3144c7ffbfe01836083f0fc35e73e1ed0881d2	2	Eukaryota
SHA1=a68c8f481a73cd6ab6d64394d17dfa3515f27ec9	9	Eukaryota
SHA1=747f04e9107cdb14336010cd7fd834596dab50c1	3	Eukaryota
SHA1=6f9d327aabeeffcb833f55834c50f70ce3b837cb	6	Eukaryota
SHA1=26c580b29d5888f72d1f56cccd377ad1e67888e6	2	Eukaryota
SHA1=11a87d97e1e75927c8d59d2f0cf32b03e46e990e	3	Eukaryota
SHA1=b808c3801a10eb1a8fbc6ceac78c153cdb9c3d2e	2	Eukaryota
SHA1=890614d2cb6399d1ee2db1f00d7082a1d2e37370	4	Eukaryota
SHA1=51b637ef477ff087450ae7b3cde086d6869edde9	3	Eukaryota
SHA1=fbce9b8eab7bece09c8ed262cad919f166aeb031	4	Eukaryota
SHA1=9e1de5309467ec7728c974f283e76fb6d0358e57	3	Eukaryota
SHA1=577f77dd836bef2e8c601d32e42fde3e899a7387	2	Eukaryota
SHA1=32c7c9a1b1ac6b7d7a6d445f906d1511a132e3ef	7	Eukaryota
SHA1=5cf2aedfe9ff6937a9fd2639365d5a2495234504	2	Eukaryota
SHA1=813291d58802fec8778e8e062f627deaa152a99e	3	Eukaryota
SHA1=fc1ac12b215cd47c74e15ca8963304b80007dce9	13	Eukaryota
SHA1=7deb7c6bd8a785411b25ab261f847f0b74d562d6	5	Eukaryota
SHA1=70bfee53a04d9157960d7b8c40702f3fb7f7f97a	2	Eukaryota
SHA1=2f10a5a1a245b40baf7ad993b44e0092d74579cb	9	Eukaryota
SHA1=20ba05f5f16daf3e26f269064fd1a0fec2f11434	2	Eukaryota
SHA1=06775f874186ff2e081ac983554a14f45cb436eb	3	Eukaryota
SHA1=cdcecedaedd295f05d61d39b5e521ba0c97604b3	2	Eukaryota
SHA1=5e0636f778533f2f8a4d7b1b8c570ec238e6ea0b	2	Eukaryota
SHA1=178ffeea2bd0e3f2cdf461046b8820a72b55de6a	3	Eukaryota
SHA1=9ebebbddb365dd06f15eb64246a9471e5c53c54c	7	Eukaryota
SHA1=933229c49aafbd03941e515e601a2ef39ca676a6	6	Eukaryota
SHA1=d52292ba6fdb5093fe5f6f1d160b53ba6354ca11	6	Eukaryota
SHA1=bc7dc97342c2b368ffe5b70ba29cf5e832d35e81	2	Eukaryota
SHA1=76be6d5849f4266714c11e91838ef573bc594630	2	Eukaryota
SHA1=e27bd1e77016e74dac3e814f11d352a96f3b548c	2	Eukaryota
SHA1=c934a641206daff23f40bcba0341ee4d920da741	2	Eukaryota
SHA1=380f4ed7c7cb612d80d809e129d9cf243280e63f	5	Eukaryota
SHA1=9e23fd79a66c9da891a6ea64f1d010cb99f2db1e	4	Eukaryota
SHA1=4430be21dbf00a030cbfec1fdd3b5a1e3ea4ebeb	3	Eukaryota
SHA1=9933eef1c4b836165ba49e7e7ef35969d0e99bb9	2	Eukaryota
SHA1=efc669499ff29dd903d4f475050918bcb22218d9	3	Eukaryota
SHA1=aab7428165ced4bf4d5ac5def57a0673ca021c56	9	Eukaryota
SHA1=8b87b0661bac0c99d6cfccd49c094beb0062498f	3	Eukaryota
SHA1=30fdd502e4014f256fe523980e86a643a3177950	3	Eukaryota
SHA1=d0e8d1d4d0e9552823f5a585ec60c21beb763f29	3	Eukaryota
SHA1=48643635013cdf85681bdbd59ef7a6af18324701	2	Eukaryota
SHA1=392e2c5d58c9e75c91931ed9618f5747bd380992	4	Eukaryota
SHA1=c17f06f8cc8240d11be31d14d03805a2e5600f5d	2	Eukaryota
SHA1=48db381ccbb247456e45a44a31066d31848f21de	2	Eukaryota
SHA1=1ae056b2cc91eb7674ab99a0f99bb42dce741314	2	Eukaryota
SHA1=f2037718b1ed603e0b9ad6b77d2ad18fadfaa46c	9	Eukaryota
SHA1=a4bef8c89bccd5be9b0c910197e22c5bcdd560f2	2	Eukaryota
SHA1=91bf5c28e130373bf096570af3d70f346e6a32a7	3	Eukaryota
SHA1=0e78d65e547a39db5392f9e27bf92c68e98018d0	15	Eukaryota
SHA1=88b7aeeb797d8f7c022ad08b4df064db98bd8a76	2	Eukaryota
SHA1=89a6f177454221c3ace64a81931a3d6a01859161	2	Eukaryota
SHA1=8484cb9aa14244ad407d1247b06ee1d2ace4c583	10	Eukaryota
SHA1=db660ea743101ab933681dfe286a1e8c66e448fe	4	Eukaryota
SHA1=273e65cbb56ff3e1f84d8e8162ad630e01a97384	4	Eukaryota
SHA1=abc2bc1f263c80dd8d3f7f835bafb51aa32cbd35	3	Eukaryota
SHA1=3fd9c4bf2a35265b4e3cfe7c79aad4fbb214bab3	2	Eukaryota
SHA1=4b4bc98c866128ad6d7d77cce79ad8497ad0bed3	4	Eukaryota
SHA1=c480fce9d8cf86681ff4b4af64125fd4b43cdd6a	2	Eukaryota
SHA1=113411cdfa98129ad54043c063dfd9a27ae1782a	2	Eukaryota
SHA1=00da9b7cbff4da74692048d2db8f3afcf28fcfec	3	Eukaryota
SHA1=ae6905b8b8236af123a7f0626270fb78331e410f	2	Eukaryota
SHA1=0d03ce43915f33a73a00a5005b89d98c5d4deb36	4	Eukaryota
SHA1=327f62ab6fa6259cc0e94cb489a4bf2569e6e481	10	Eukaryota
SHA1=49266b26a1c41f4a44b3eef88ea74e3c66fdf1b9	3	Eukaryota
SHA1=676ffc47cab454e43356dd743f990c843212e699	7	Eukaryota
SHA1=472f7fb6279e038be1b7a757afd39355a358753f	2	Eukaryota
SHA1=7b29b2e6012b5e23cb4c7355de28acb759a2ff2d	2	Eukaryota
SHA1=e4bf6c8e81d82dd98adc0f02d03498f4e20e1539	2	Eukaryota
SHA1=ea7a84bdc78e8c73e63276bb0ce63e275230dcbc	2	Eukaryota
SHA1=fae366ba98619b21dae31846df2432450a12b5b3	2	Eukaryota
SHA1=e9772ba105a801b3078de931e56268ca203f2bee	7	Eukaryota
SHA1=831e167dfc4f9fbafcb1ee14357cfb48105868bc	2	Eukaryota
SHA1=bb885b1bfba4e5c37e3973f27fb1cf95549b8dd7	7	Eukaryota
SHA1=1c58f5926621266481b4583c7e169e9f0d471d0b	7	Eukaryota
SHA1=536311dcb04cb7cff3309fde1d72197b47d8d05a	7	Eukaryota
SHA1=0a6aae2a2d225be77c047d145578781a7fdbafd1	3	Eukaryota
SHA1=192e36cea28f06f3a5485f9b2073c3c0d37e0158	2	Eukaryota
SHA1=f32b33ec6a12570836f291f1295a2eda56d0bfdc	7	Eukaryota
SHA1=8433e1b229fda6aa6f7b17ad63764d032b87480d	2	Eukaryota
SHA1=5423662a7a3431354bfd6676366da551c3c1109c	2	Eukaryota
SHA1=263f22b51097a766a103bd276a8b3ca63002d95b	2	Eukaryota
SHA1=9ea166c4dce96ebfa82cd5f06ac61a5de0415104	2	Eukaryota
SHA1=00fcb71e63091e78458969613de13443fe05a39d	2	Eukaryota
SHA1=1f4e593d23a946dffc546e8533dbb1fe3004b2dc	7	Eukaryota
SHA1=95872341a2ec2c2d0f61bc36e35ee3ae77aaec75	3	Eukaryota
SHA1=9bb486fa044d2ea8c02c77f8091ee1006ff70d1a	5	Eukaryota
SHA1=c55e3bb90c49a188e91e770dea99afb0aa175227	4	Eukaryota
SHA1=e933b20fb2f2beb9db1e563d1d10636bd2723c54	2	Eukaryota
SHA1=542b52ff2d90e3902e9dec7fbe70314377002823	5	Eukaryota
SHA1=63458e19592644021a209d0fd77c907b3d7c42b9	3	Eukaryota
SHA1=1a82c7f78a1b2dea04fe8305ab5806e5fe0a33e5	7	Eukaryota
SHA1=fdbfb2e49d2f3d789f0ebf4a110fcfef5c30f800	6	Eukaryota
SHA1=2fc53aa22b56e43eae4568a02750a87bc45a2658	4	Eukaryota
SHA1=7179ec67f45551fcbcb96b06d386c17c96d627ec	4	Eukaryota
SHA1=e6d32c1bd32fe8677d2f7b6d3f37fc1e67152e8a	2	Eukaryota
SHA1=0c65447e69d287362dd5ca48626e611d10b4ad31	9	Eukaryota
SHA1=fa11651ffb7b2b32d4942c30099ff04e5bd1010d	2	Eukaryota
SHA1=75e0e3efb4106e3e77aeeb6f184beed45403c3d3	5	Eukaryota
SHA1=ac6d888f80a5c87cd982abd32a680f8cfea0e78e	10	Eukaryota
SHA1=53c0233fa2ab00493c773d802c02502ab79e0af9	2	Eukaryota
SHA1=b1cf4a346ce5b3349b76ea40eeb2c8efd5e077f1	2	Eukaryota
SHA1=a9a0fb39502fd69a1c3db220e96ade2f77ef7ead	8	Eukaryota
SHA1=6139a0cbdc9d522ab3484eb5c36cd4a3df9ed43f	5	Eukaryota
SHA1=3b7c1531bcc5f8fc260acf28b92e1924208c55a6	3	Eukaryota
SHA1=c37da8b1ec7174517618fb33f6b28f7c6bfbd8b4	9	Eukaryota
SHA1=514a6220f48d8c3b76951ae79df37701d3ce89bd	2	Eukaryota
SHA1=05d8a5c51342113e92ccdcb9cca9c87e5ab6bb6f	5	Eukaryota
SHA1=8c34997241ecc83bde008bfbd35e76a48ac7d77f	2	Eukaryota
SHA1=22d5634c42cb4f6086a74462cef0d91e84b15797	2	Eukaryota
SHA1=fad25408731fe09bea1a99c27c513f2091dc1868	4	Eukaryota
SHA1=42a42a4a70260f42a29736bc772dbbdb61f5dc76	6	Eukaryota
SHA1=b13a44ebe2cc220856f68816e96ef419bf712b85	2	Eukaryota
SHA1=c4ad976bce2f44cd87828b06411804e43133e704	5	Eukaryota
SHA1=cedbaa3d294bcb340dd4c13c8ff09510377e4a75	7	Eukaryota
SHA1=dd20bf8d2d39b624c772e849e6d6a53c4fca3313	2	Eukaryota
SHA1=ef059bb1d89dfbfda07ab2acc8a3ccb8c5b06618	8	Eukaryota
SHA1=8e99f50423c94ad676b7fb16847b41ded51983dc	3	Eukaryota
SHA1=87ce42303fdf43dda7b41b0839405b48b0ad6847	4	Eukaryota
SHA1=eb2a3721d9a1b2c601a653a2447179ca7f4d3b20	2	Eukaryota
SHA1=ab1807d20efb2dfd6a27f62f9cb77d8efa535947	2	Eukaryota
SHA1=4630fd91148e7b23649f00331acabdd275c50107	2	Eukaryota
SHA1=ac521172b89e0db7d49aef93de928c06466ee59d	2	Eukaryota
SHA1=b767afa733d3bf21ebcea72ec0c51c970b990354	6	Eukaryota
SHA1=5470abcd875bd1ff850578f8906d68f5307627fc	3	Eukaryota
SHA1=b6c15121a7d9db8cc5f13f877fb18ca0f4d7f6f7	7	Eukaryota
SHA1=18f99f87d1ad283617910985da2122f2dff10ec5	3	Eukaryota
SHA1=4d8d110c2b14468fb15a354fc4f1d0bedfcc15c6	4	Eukaryota
SHA1=38913ee301e35e6a6d3f3730abae4d5e7482b849	2	Eukaryota
SHA1=b380e37ffc0ad849febccfe414c722711a9ad2eb	6	Eukaryota
SHA1=6579c415aedee663a736f49d3d5a099e6a5c6319	2	Eukaryota
SHA1=72689fd4cb1cd33759522df672b0fc8c37404415	3	Eukaryota
SHA1=72eff66cd65353d73921cdf5e2c9d5e3b67b31e7	2	Eukaryota
SHA1=e0e9ad9420e9386de05aea01d38c010d6fc203b6	4	Eukaryota
SHA1=24b3bafa639826de32b3615f52ba660bba82bd5f	4	Eukaryota
SHA1=bebd7166e8ada033cc555ff5f2020e236b105c70	6	Eukaryota
SHA1=d286a9f37faf72973182624f0113b325a36ad61d	2	Eukaryota
SHA1=584506125977e581fe2b0a11af91f49e3b1ae7d6	4	Eukaryota
SHA1=e5808603b4dd4b9c3e0e29a2e3127d7e7c314689	2	Eukaryota
SHA1=8e4a2c02eced6b1152b1fa060d7c00b9092417ca	3	Eukaryota
SHA1=501a32dcd52da0120db95acc81b71e15f42e158a	2	Eukaryota
SHA1=2dbbe39cfaf875ce76d7cb4d942e85f31aae1aaa	5	Eukaryota
SHA1=3c56ed5f60e1cb570cbfd4abb37466cda6c3c5b1	7	Eukaryota
SHA1=e485d1ff0426776f731889e2d82a8e1738cf9711	4	Eukaryota
SHA1=ff90be4e31e831593ea48f0da718bbb86846264a	10	Eukaryota
SHA1=87e999ef00ff7a109e4fd26b0cac5cd60c91a338	2	Eukaryota
SHA1=e092ed5b12d5d81f08cb0ffc3bc8079fd1146bc9	2	Eukaryota
SHA1=283dcbd361373c53fb53d474dce2be363c919bdc	2	Eukaryota
SHA1=ff98f5404c3c88c9aeea8bb0927a83812eaf041d	14	Eukaryota
SHA1=5d2f1923ffff001c429cfc541d3c8a68618512ab	3	Eukaryota
SHA1=aa5d9eecc8e7d8936a4b8ac2935448cc0baa9390	2	Eukaryota
SHA1=40b0ebd2f4df9f148bd7e38cfe68929ecd395498	8	Eukaryota
SHA1=d2850ac84378b176793d6e78f646dcbe4c09dd82	4	Eukaryota
SHA1=7ad8f496b61900571651270a10aa99f9c5645fff	4	Eukaryota
SHA1=5dfa538a4b4f78efd590544b7b536e420f2e920b	2	Eukaryota
SHA1=c5097cba0af682fdaf46525871e02ca2f3f3db0c	4	Eukaryota
SHA1=5babc6b45b495f99fa1474e0a392903e369cac4a	5	Eukaryota
SHA1=5b30c2af5420dc1a51141a287ba7ee7b549c3456	11	Eukaryota
SHA1=09655b51f874d6d34b133b53c6040dee73c9c6b5	2	Eukaryota
SHA1=a3cdb531f9e799467f53b892fd7faa002177a8ce	3	Eukaryota
SHA1=2e34e4dad48f0cc9a2066436b10c498eb76cf241	3	Eukaryota
SHA1=8b932bbb9d3d0e7149f10d5c282971df4286401d	2	Eukaryota
SHA1=7a65214df4146762be5802e631c3d87c43a7c661	2	Eukaryota
SHA1=41c20e2c5f18a426bf8258c49623e3db3a0ed956	2	Eukaryota
SHA1=bb0bb1ac9fc83aa3b77632275d70a22eb03db1fa	2	Eukaryota
SHA1=42b715722e311bc3841ce2512b81b2e4968e47d1	2	Eukaryota
SHA1=762f89c3c95b3ae6d8f252c7baca688149a5e50b	2	Eukaryota
SHA1=66c75a31799a7b55c6244c0d2152791dfcae7ee2	5	Eukaryota
SHA1=7decaf6e0da81c6282efd41d63b53a697087fad6	3	Eukaryota
SHA1=6eb40ebd393868d0f316cb1420f21ba640b33de1	3	Eukaryota
SHA1=51d81310832ae5be868219fb1033ea8354aee4d0	2	Eukaryota
SHA1=26fe7cfa797d1749f9c6f62be090bba1c6df69f5	7	Eukaryota
SHA1=8a88bb327d05537476c7cb0412f4deb3f4a60d9b	2	Eukaryota
SHA1=a1504e2b38ab3c3988e267311473c59da6046234	2	Eukaryota
SHA1=7dc3e1e576675aa4f33100fe546f6ddfcaf5f00a	2	Eukaryota
SHA1=434ea71d6268d8ce342fb580792cc7dbe151d94a	3	Eukaryota
SHA1=af55276d8af40d75311a2b36f9c817573a898da9	2	Eukaryota
SHA1=59ff13fcce1e26421280028d7808cc6941db0777	4	Eukaryota
SHA1=54ca20cf539263b1e13869fb811bff8919374651	2	Eukaryota
SHA1=1c497aaedb2df4349930d5907f8aa72c796fb4e6	2	Eukaryota
SHA1=84b3ee289ed03875372760e6f5020d14d917e641	3	Eukaryota
SHA1=be984bfd39f7586569aac98e94583759d0d033b5	4	Eukaryota
SHA1=78a396d40b35f1f6190060606c6effea340a056d	6	Eukaryota
SHA1=cc840fa07466d69a11d6d0eced67a390f14ea950	2	Eukaryota
SHA1=9f21175b654c1a43e6adf9a61fef7627cf3518d1	2	Eukaryota
SHA1=932489ff3d392b3c378d5b0064f3e1dfc213b936	2	Eukaryota
SHA1=ab299219ad85fe91868c269fa29df6a60b32afff	2	Eukaryota
SHA1=2422bee628b629bc7b3c990b494b1964e6fcf8ae	9	Eukaryota
SHA1=b3aed39b3aa0ad1c68cf920190eb27de5a877b7f	2	Eukaryota
SHA1=af871c1fa661a9abb6fe8d5d14d7881e7a9440d5	7	Eukaryota
SHA1=70f797140c3faaded5e85ecafc41dbbced799a26	4	Eukaryota
SHA1=f4bb3a39eb4a3c092ca36f114e961d3d94e11266	5	Eukaryota
SHA1=ea6f2aeb005c66a027ac2df47280a7f0f2f7bbab	6	Eukaryota
SHA1=3e7f1d8f276643738a896ec5b13892f36ad499a8	2	Eukaryota
SHA1=a6a3aebb7714844c41b0a5e54df822c235a8bed2	2	Eukaryota
SHA1=6bc33b3bae834b3d17e78e5f3f08e498c3533d65	3	Eukaryota
SHA1=f242cbf90e1ef7df8e3bc738f6f769105b8b8d3f	2	Eukaryota
SHA1=c8237908dcda955402630d86c809c63c1d7de79d	2	Eukaryota
SHA1=db37e5a5f49d8321ad0c153c64fd5191f9110ecf	3	Eukaryota
SHA1=ea3e882231c0d72d63481940925d559bd65427a8	4	Eukaryota
SHA1=ea48a7e0c086efeca8ec40daf0f39f297ccf1255	2274	Dinophyceae
SHA1=5785a6c21b0a5d195ebc1acac47fc76f55acb02f	228	Dinophyceae
SHA1=e8dd5233263c349a82c2628f6b7defc5689e6de6	27	Dinophyceae
SHA1=e7ab89fce1db7ef270dd7d14b91c86dec5c2a871	12	Dinophyceae
SHA1=ce1eaa5bddc7b220dd96655901992874e0b6aca2	12	Dinophyceae
SHA1=3262b3b1268bfa8261284a2805ea4b8cf92917c0	18	Dinophyceae
SHA1=f9ee9ddac6a52b0c8e2293412463161646085dc3	5	Dinophyceae
SHA1=a9f2d2094fd95e6a8b097a47023ac73081a3a2ac	10	Dinophyceae
SHA1=69603847cfc26fd405be64ca8766d68161c59eec	19	Dinophyceae
SHA1=95795973d1dfac89382f885e6f00027def0c39a1	7	Dinophyceae
SHA1=79728c7c6d0d8c29b88f0e172fa9cb507bcc0716	7	Dinophyceae
SHA1=62f7742e523219196c673d353333c636593e3518	4	Dinophyceae
SHA1=76773902b936ce22fbbdddbdf7cee1022e9799b1	2	Dinophyceae
SHA1=05f6e111f1de41dc1ba4ff697fa9b3df885a5c15	3	Dinophyceae
SHA1=8b575f1ea4d381a8e839a2aa1a9d713dc75d34dd	5	Dinophyceae
SHA1=dbf943245596107c2488e39e2a0072e5155be38d	2	Dinophyceae
SHA1=44e20f8b73297e0223aeeb8a15cb40c71d6ead7c	2	Dinophyceae
SHA1=d1ac7a1dd86b4b72314482bd40b470d27610b887	2	Dinophyceae
SHA1=29a6bebd23f52b8f980e6ae31231a9fc0f0ec838	2	Dinophyceae
SHA1=8f173f1b17e44d462272370b0b6683be1986ff29	5	Dinophyceae
SHA1=93b860671ac79ee02abc00fceb2728296a863113	3	Dinophyceae
SHA1=eb7191c161c6a504152820dd76733c2a575b4c5a	2	Dinophyceae
SHA1=3dca7389916bfb548334563da2805ff4fecd0336	5	Dinophyceae
SHA1=f573d2e380a10288bcf24164650418c40813d82f	6	Dinophyceae
SHA1=6c8e46018786a1e86b52cb7bc8b5e34f3e09cef7	2	Gonyaulacaceae
SHA1=8eaf3d2ad7589fc24a53f818dea007721159004a	6	Gymnodinium
SHA1=c92f880c6a72cfa9381b0043f34ac5925ea6d2eb	113	Nusuttodinium
SHA1=58a1e11c45736d1bc84555e6f5874458db9b94b3	5	Nusuttodinium
SHA1=f565d617fee2d9402f7ff5ccf25f2350dff97c18	51	Kareniaceae
SHA1=77879031820b97735bafa047e92e10ea24a745a2	46	Kareniaceae
SHA1=37dfff74b85b1f8762409642625b98e093353a12	16	Kareniaceae
SHA1=497de736014895ab10b8bb2530dd322f12e9940c	24	Kareniaceae
SHA1=7d53a0b07df57baa25b391290f956f8f748735ca	11	Kareniaceae
SHA1=b67493712d8467a571b5cf6943418eaadb063cf7	7	Kareniaceae
SHA1=295affbcdc34aa7c60432eed1e4923f8a7242ae2	4	Kareniaceae
SHA1=715d0c97a7c74d601e0e50e139b635144326509c	5	Kareniaceae
SHA1=7a33a444382192aa1bf46b6cd59866762e50061b	3	Kareniaceae
SHA1=033e6cf73ec6fd48bb6caccd59e24d2bd476ddc0	2	Kareniaceae
SHA1=05e3f2b7c72dfc255f76293a2090c39263292c2d	129	Karlodinium
SHA1=b11a3250e0580d0e03e1c719eb10993d8027a1b0	2	Karlodinium
SHA1=96e5417be2ecc4bc64041ef7ad5b7beef2427519	2	Karlodinium
SHA1=c093276518ee06caad2e4afed69b6cca0f51ba25	28	Woloszynskia
SHA1=f77dd8933ca3032ab5f249fa05750cd5e1d7b36b	40	Heterocapsa
SHA1=1f299448854528fc35f9aa34fb6f3bff95f66c86	2	Heterocapsa
SHA1=d22508ac71cf8807320349b2960e52fef2ecb112	2	Heterocapsa
SHA1=4e6b3fe8088d0c46a0d72ad9218a47ddf6042131	23488	Thecadinium
SHA1=3669f2a707b29cdc69d48e9aed785f93c7e31a06	41	Thecadinium
SHA1=63091aa011081f0c40590d2236385408896d12a9	20	Thecadinium
SHA1=d96cb2f4da24ef2740b52db6d1e6ec2644b41446	15	Thecadinium
SHA1=39208b524a42e93ffcb05721c26610172966b522	9	Thecadinium
SHA1=9b722be8e3f3910c15e9bda82fae4447c81b11d0	20	Thecadinium
SHA1=34b01144bc43749b1ed9f4b33c3db5aac9bfcb2f	10	Thecadinium
SHA1=11169b6c068469bed6b9061cfcca8c77eb7dd0e4	4	Thecadinium
SHA1=dbc85fd5eaed2a00defb5a412902e75d26ba5dd3	3	Thecadinium
SHA1=27a5786a7b8db9fea81adb69a2ac8f2b11080657	7	Thecadinium
SHA1=5ba20b3dcb11b4e6dda4a5872cd422009158ab86	3	Thecadinium
SHA1=b1c27703132896ea6e5c1caa38afac51c3e8ddc8	4	Thecadinium
SHA1=1dad9af3954e98c61d860020b67b30ba34958512	8	Thecadinium
SHA1=5043125099438e20b50f5f9dd0228081a141cd22	2	Thecadinium
SHA1=aa859e9fba468a3c852b0ec0b1384af34691a6c8	3	Thecadinium
SHA1=45ac14d0a10550134fd905a6772931b6b19ca015	2	Thecadinium
SHA1=bb0f11aa54f8d426a3bd22492ee8a7f7254238c6	6	Durinskia
SHA1=d107ac627b975cc0506c0c4823e2c131e4c51aa7	16	Thoracosphaeraceae
SHA1=32e066e6d209a3eae1045d2c8bbb7c93b69eabb2	4	Thoracosphaeraceae
SHA1=4ac90c2784f74d0be236a7528deb0ce1c37f9ee3	93	Scrippsiella
SHA1=7ffd6fb7b6fd71b2dca6031134880420d8e98e67	2	Scrippsiella
SHA1=22cc170771d10444c76fc9a179ec8965221954f8	20	Prorocentrum
SHA1=bd3a1e65a7d9e62f07f189e53715cde7150bdffe	3	Polarella
SHA1=256c8c75fe00b53468d43a78237c41557cdcf0d2	36	Symbiodinium
SHA1=7db9cf6f3c28a84b19caaf0538c7e5b53203d50d	366	Symbiodinium
SHA1=6545ca8286aea036f30d683e906913c054ac32df	143	Symbiodinium
SHA1=d5273eaf4a8a534367531c4a57cdd772846441f5	101	Symbiodinium
SHA1=8af7fe4e679158a971ec22c6052d4e3c99a59bcb	47	Symbiodinium
SHA1=ae9b78b4857021190390255af148691f5dd3aade	36	Symbiodinium
SHA1=27a8d2a151569d1760046d9e1ea0765c0c292134	35	Symbiodinium
SHA1=e2a093ce85c0895a29f671cc888f9099c2b32ba2	22	Symbiodinium
SHA1=0bf24880f38461151559194a39583a30bc3b67f3	21	Symbiodinium
SHA1=2da75df3fbad1112e0cd6efaa4777313075b0357	11	Symbiodinium
SHA1=6a516af53b85cc43701d688df010859934b19269	15	Symbiodinium
SHA1=a654cb7b8e3945a87ba6da9a0c4a44d1a0c9c353	16	Symbiodinium
SHA1=c683461d3c1171a3ea29ceca131e947aab7dc48a	11	Symbiodinium
SHA1=024883ac8440af8d3810817e48c8e98d0906c87e	11	Symbiodinium
SHA1=ee9820ec0f78dca22bbf38c1d81d2c6a9091104b	4	Symbiodinium
SHA1=81631b4ac49202f2601b62e0f9b8ca016b03ec78	3	Symbiodinium
SHA1=83adfa25d558ece1afafe7254d065b2489d2af79	6	Symbiodinium
SHA1=06493a74c6fdce43243823b40785cbfb9324c78a	3	Symbiodinium
SHA1=80841c19844e38c0a00cb5dc3f245a4eac4e08db	3	Symbiodinium
SHA1=0e966b5f7678d7931193797eb8190f5a463fa9a6	3	Symbiodinium
SHA1=32cec4606b265f6e63bd30919a6f8ad523e5c090	4	Symbiodinium
SHA1=82450c2f3ad0b413dee248ae400db1a555f49c70	2	Symbiodinium
SHA1=28a4267ba5b3e7c3905367ef0d62a7fbc9a4a8dd	5	Symbiodinium
SHA1=fb25f0cdfc4fc2c95bdbff6a6be5a4f6a07b20f3	11	Hematodinium
SHA1=40b0e76e5aecf2ca736795da2db67378c1969e39	6	Hematodinium
SHA1=ca9c4cfa44e617eb3ff2ce67670c0b8343e2ca4f	41	Amoebozoa
SHA1=ad51fd0c25834fc03d1d1a5758d80fe07b6d059f	6	Amoebozoa
SHA1=c291b64ce0a9814665402f94e2291425f3cc834a	6	Amoebozoa
SHA1=6444c3d476e7b619a41ed0b257cdb44868636d41	2	Amoebozoa
SHA1=2b56d37804d7b1524d40ca46b72fa3994a6503b3	2	Amoebozoa
SHA1=5a981a791dc4b5a499cd1db8841413d3aaf63532	2	Amoebozoa
SHA1=3c49a5f9141df01cf6533db7222ec7eb018c0307	2	Amoebozoa
SHA1=065df71777e4f89d343d9e40d4819b1d578c2d77	2	Cunea
SHA1=73a1947b5630fa6b658369e1f7cd77c4cf07e3ff	33	Squamamoeba
SHA1=628e0cf599cb0dce2ef46d574a938fd8176aeaa6	3	Squamamoeba
SHA1=57141bfdedb662233fe38b16e7ceed83b71341c7	2	Cochliopodium
SHA1=39ce55cb4acda758c5dd92214e4a35c1eb88b01e	4	Cochliopodium
SHA1=5ba3bc315b9c925fe2197773fb2bc35f00ada160	2	Cochliopodium
SHA1=0bc1362b59aa0c4599804a80b600386266691dfd	4	Parvamoeba
SHA1=7d20b72640db8bc5629eb420ab3b415e064a0f27	3	Parvamoeba
SHA1=a8862340dc9d7613a2362ebe0c75f415217f98a6	19	Acanthamoeba
SHA1=8088c0141eda4dcad18cad926feb312ec46a5d4d	3	Didymium
SHA1=814282769170ee97180a4cf747145b95284368f4	3	Tubulinida
SHA1=4e4450a078b10afd1c6dc7303a51838c07e26075	3	Hartmannellidae
SHA1=180e219825020fa20c3c4d4ea21133bdfb4f1907	4	Thecamonas
SHA1=d3f369078080834651d65d7a9681711818037275	2	Thecamonas
SHA1=8b7259c0694da1d6d097195a3636fe4316f2fc19	8	Cryptomonas
SHA1=9df661f3f04e83b8a92503600e72059534e94292	447	Guillardia
SHA1=78469eb81782278ed0d41453649dbe6e268d01c1	46	Guillardia
SHA1=77c48cf0a03d8e2b3131482df7d035d498402850	9	Guillardia
SHA1=6a34a2d72148cdb6f61ec900310e5868a21ac7e4	12	Guillardia
SHA1=ab6476b918d3e3b99c7ffa1410375714b720d1eb	14	Guillardia
SHA1=e03b51bae2462add74dc8f38073474e5ee001ba7	3	Guillardia
SHA1=55424a69fd4a2edb7b526bc98d417e6cabf32d36	19	Guillardia
SHA1=56c438ba15861256b745e5e4e03bed26c99e3e44	5	Guillardia
SHA1=7facf8dce65f823514e86b46f3a5496718207382	6	Guillardia
SHA1=26a3d56654088ce1a2f771825782a937a5401853	2	Guillardia
SHA1=483a10fc9b45b8d420f5459978cf05c33857c40a	8	Guillardia
SHA1=6294fa8bc4385d126501004e126601bde8bcda1f	19	Haptophyceae
SHA1=b0e21434ae02561fc9d817d5adaf845b65267503	15	Haptophyceae
SHA1=ec34a829ce21d16ee3a155153fa88daaa79b0f08	12	Haptophyceae
SHA1=6a3ae6d13b7f995394443a1235851ef9e654d37b	7	Haptophyceae
SHA1=adde383dda6f5ea2c1a4dc1acb3856ddc56b73eb	6	Haptophyceae
SHA1=665bc2c0d071c5ad7d7f09f3e01048f16cee7a8a	3	Haptophyceae
SHA1=e9412268522723f91be5f486baf464f6bac6b059	5	Haptophyceae
SHA1=525d7b3452e357ad771ff3fe71311c95e5ed9a1f	148	Emiliania
SHA1=3dda4645555f33abef865a95e78e82220c6b8ec3	7	Emiliania
SHA1=e434b444f37b1999ce82a87b9a0c6820aa7c334f	11	Emiliania
SHA1=cf2f0e31578512a800975cbef6c233fca3c8aace	7	Emiliania
SHA1=30139e8073943c47fb0fefb5954dc03c207f6953	5	Emiliania
SHA1=2153719b7888188ee54f618c2dbf851eeb439cdb	3	Emiliania
SHA1=ddce786d760874f6939a33ca2a1e8370466810ac	2	Emiliania
SHA1=7f62e4679bca7f0479d2509ec2e11d906d9ff126	6	Emiliania
SHA1=077ca722dc6444817017ff723beadb90260d6de9	2	Emiliania
SHA1=4f6fc579f379017e94ae74dbc1f65ace7db25939	2	Emiliania
SHA1=899ea8491b40ddc9ca1468b9c5cbfcdb940e19a6	2	Emiliania
SHA1=8250c9a74b0ccd012c7937ebaf0d2f9fc6f8bc9c	2	Emiliania
SHA1=30714a5381de9e4d1d97af4186cf62b500e92a3a	894	Phaeocystis
SHA1=46b0354a5bf3eaf28238350463dd8484ef6e8a40	1484	Phaeocystis
SHA1=ae79f69faf31de9502588af64d18830e8e3b3374	727	Phaeocystis
SHA1=1fa9aa176a520132f5153fe79bacd772e29bba9d	500	Phaeocystis
SHA1=286785b1f674144ef71ffdc665e8bca6a8f6b72f	375	Phaeocystis
SHA1=89ef17416ce9de8bb58f66a062715813e575c229	294	Phaeocystis
SHA1=d208ca6b6b0645ec521eb6f00785b4f16c957bd4	226	Phaeocystis
SHA1=b1c9966630d45dc0b319a15756df556ab866498a	233	Phaeocystis
SHA1=ce38ca239e9c888f0068ca3af0fb4cb6564cff27	257	Phaeocystis
SHA1=93d916c21276e6f1f1c25fb59fdba869d72f4288	224	Phaeocystis
SHA1=2f2b643addb9ec6868885c3b430f7ebf7906b88d	180	Phaeocystis
SHA1=8e6a5ef7bac12642f77b29e8fa178c263bd60edd	134	Phaeocystis
SHA1=eaea04ddea3b53ecf13752c7f9f87a250e3812f2	241	Phaeocystis
SHA1=6bb1b46a691124f594f13d314026a1f0f4e8e4b7	144	Phaeocystis
SHA1=11fdf06630660c16f4d843b91dcf6a624b222273	113	Phaeocystis
SHA1=25fc8acd4cb0426117c6eedb0d92d52dedf74648	104	Phaeocystis
SHA1=3a5c6b4135c0833b6093426e6c29a03647af5e0f	197	Phaeocystis
SHA1=90e40c427796c2cd6b7e5113541a2be3117edd97	143	Phaeocystis
SHA1=8ab8e71aa9cb888c59a4f6c5236375babf3fc4e2	142	Phaeocystis
SHA1=242e09aaa7a39adc7e08a398577e657157efdcff	224	Phaeocystis
SHA1=acc4b046dcac1d876adb2c8009b22b77ca864106	181	Phaeocystis
SHA1=dc331f045b0811d91831284c861b784f958ea9d3	111	Phaeocystis
SHA1=41fa8b55f092cc02463ceb01c5a26b7da6f9ab18	135	Phaeocystis
SHA1=f794fe10c4517c56f85e2bac9516a4bfa0602d73	76	Phaeocystis
SHA1=e1ab44d5f846f0e8460de0d29e9a192fab6b85c8	122	Phaeocystis
SHA1=3715bb1f59ef643724a5ff56a57ee85beb9091d1	91	Phaeocystis
SHA1=2f17d60916b43eac6c9116a630c88a83643456dc	67	Phaeocystis
SHA1=6cbce25230dca6df187c0e91f08c181fcbda80bb	81	Phaeocystis
SHA1=c2b31749a1ae81dc41a5bbb4ebaddfcf3ed798ee	71	Phaeocystis
SHA1=fa17313794ea159001fc9cd5d107b6c46801ac8b	78	Phaeocystis
SHA1=8e3d8138498167ee18d1bb200c9dec5fdc9f5c96	78	Phaeocystis
SHA1=0854af0319adc012cfb54d856838aecb33dfc042	52	Phaeocystis
SHA1=f34e123e12d03e4571b5bc3f714241e329f6db54	68	Phaeocystis
SHA1=7e09fa74bf76a4815e4230562a9d8d9c58abf95e	70	Phaeocystis
SHA1=3015913bfee03930817f3982add57499270a49b6	49	Phaeocystis
SHA1=264bfb2c19fdf0ec86029fab34ec03a22c2e3ed3	60	Phaeocystis
SHA1=5b14a51815c606056a3ee14cb1ede656f26dcb55	74	Phaeocystis
SHA1=e92a8c16d2c98d5cac24294fac98db6ee66de5e3	54	Phaeocystis
SHA1=e8b056c6cd278b186c514bd99a6e5c3fdf84e7d7	52	Phaeocystis
SHA1=f3219248c48a967643e0a55cee6c7222fb7b82b1	64	Phaeocystis
SHA1=4dd059785b521008a84204b4e64af3d2a6469a48	39	Phaeocystis
SHA1=2567188453bd97cbd77268f6473cc272c90a82b7	43	Phaeocystis
SHA1=76ae8070c0e8d8e89673702c1c0151dc99477e27	39	Phaeocystis
SHA1=e35e98c0e16f59409e6a1f3dccb20bc003ad493d	46	Phaeocystis
SHA1=1774809a6e777ef13a670d54665499ed469b6f12	28	Phaeocystis
SHA1=d36cdf15f63bb18c25b6f9dbf6fb0e80f637fc04	89	Phaeocystis
SHA1=94bb6440fddac77c0a4d9af7d0b87f48b04251b8	36	Phaeocystis
SHA1=acee5e1221ba410c2ac35cc1304ee57a12ba041e	36	Phaeocystis
SHA1=ced3d91b442e9ac5410336d9f8ca10e153b49950	34	Phaeocystis
SHA1=9d1d4bfd5a8c3780b5e20dfe0cea368c5d589964	46	Phaeocystis
SHA1=f6409ddda850df8bf66f072654a81e52bad4c309	30	Phaeocystis
SHA1=5f0ed7837ad2ded14926622f8c8e6334845adb7c	25	Phaeocystis
SHA1=432702d1cf25be1873df139995399a9af0e48d64	35	Phaeocystis
SHA1=f8f96d299d48ea19c8f7f75cea1cfc810a800c9a	23	Phaeocystis
SHA1=8f2767f58d620ee98dbec0f86f303e5d398e2719	23	Phaeocystis
SHA1=4a717b37945dc4bbf2cd8aa65afcf055b69ebe3b	49	Phaeocystis
SHA1=3889cc6a0c6caee29a65259604ecaf0f10db822f	28	Phaeocystis
SHA1=e99d7bc286db87298ce9a873b84552f34d4c6201	18	Phaeocystis
SHA1=9232dae4031b541161cd759a6b92e48027c3365e	29	Phaeocystis
SHA1=e03765f952fe6ff436bcf62ea821693aa903f153	25	Phaeocystis
SHA1=8ea6b5ac6d2ae04ffbf4c9c1510626be39ed0e6f	20	Phaeocystis
SHA1=6e58b2f10ac886cd850f4a2278692caa3206734d	21	Phaeocystis
SHA1=327051ca1c8df31b43a95be346ae733780c414e4	21	Phaeocystis
SHA1=d8c26140c040358a2fbcce6a9cbbc32689dee202	14	Phaeocystis
SHA1=6b34d9c0ee2dddff01a63060d1a06ea2d350ef8b	20	Phaeocystis
SHA1=95392b5d15c1540644534aabe8405e7f18b41c7a	15	Phaeocystis
SHA1=e230abfdca4b742adcbe1ae75e8ec9d346984b68	24	Phaeocystis
SHA1=b42e36ab2dc34cbb376623e3637034a02c8dcca9	20	Phaeocystis
SHA1=420374fbf7f2a99441426dc325039fc622de966f	33	Phaeocystis
SHA1=80ca9d25103e128880e5e21dd02179892652dd7f	31	Phaeocystis
SHA1=64d1a0523f0dcea97c991f29c226ed097623caaf	14	Phaeocystis
SHA1=8e271953ebd70a96c08401e8261e5fcbc1788156	25	Phaeocystis
SHA1=1153988425c19d05d4eedec2d9281ad1df867e05	18	Phaeocystis
SHA1=f97b585197d36c6cb428e28aa6c0f4b8dc88f675	18	Phaeocystis
SHA1=e8388b0eaba7793d4cdf739e2aa04f1ed41ef2b7	24	Phaeocystis
SHA1=e23553e29ad825676abcad803a126cc0bbbdc09a	23	Phaeocystis
SHA1=63751197fd18dc0e2864801b41b9ba20e6b593e8	14	Phaeocystis
SHA1=b35c33e2af2de3d59231fcd520d98007bd1f4a12	10	Phaeocystis
SHA1=6eb91567039488904ac1abe52221316185e30c05	11	Phaeocystis
SHA1=b2299ce255849b964df678efc5c8117c356ae483	37	Phaeocystis
SHA1=6b69a17d6f86be7424380778d19b9fd9525047de	41	Phaeocystis
SHA1=247f02f489ce19d676afb5abe1acc864c19efd87	22	Phaeocystis
SHA1=d7d42f12a48fe366c87a90f7357604f6e4bc002a	31	Phaeocystis
SHA1=b996d41e90e99a6a08370d2e2d1040cdf4dba823	17	Phaeocystis
SHA1=dcaa2b474c761352a385d4901be1f65ab162b21b	14	Phaeocystis
SHA1=5ec29553435f14f986781adfb2c5fd042c51ea66	12	Phaeocystis
SHA1=38c969b341715b339631f7d90ac0a9c412d0074d	26	Phaeocystis
SHA1=286bb00fdface813db637a61b23541e7322cc9a6	14	Phaeocystis
SHA1=434f2f1164018ec1b44b3b3ac5a5f1144b1aac29	14	Phaeocystis
SHA1=2cc09ae13cd6a88be53d1bab0058047d842f7082	29	Phaeocystis
SHA1=dfeaa9f5e4af37ad78f4260d02ecb60527c1b3f1	11	Phaeocystis
SHA1=852e5fdd3d60e3efcd65a29418a2c22a9fc81e1d	33	Phaeocystis
SHA1=5afd6bd636faefeb2195f6513c0967ec9774a59a	8	Phaeocystis
SHA1=bc86434754c3854a5dc8959afcad21eeb6d504e9	10	Phaeocystis
SHA1=cd622b65bd27c6c073ede069c2b1b9ebb8428d19	8	Phaeocystis
SHA1=07911ad239d7e6ea09eceed0897c0febf3f76631	26	Phaeocystis
SHA1=3fae4eedbc7eaf423f34f53eb49ba42fdf362945	18	Phaeocystis
SHA1=58ee1d3d808aa8af818c59419015f917c1c99a96	18	Phaeocystis
SHA1=26d0dcbe8233de7b8cc79e098f0f912a46ec30fd	9	Phaeocystis
SHA1=4c2d307d6386459a1b0ab6056758dda00bf3225f	8	Phaeocystis
SHA1=9b166adabe66c6c3d0615ccbd212b66fc42eb7a3	9	Phaeocystis
SHA1=64a747c0f9b7f322e628163af7af6b6154403d6d	9	Phaeocystis
SHA1=2f01a3e73d2e10b205e7a6cbab7663ee2e36c54a	8	Phaeocystis
SHA1=d5d16ceed7fe22374be35c02cbff06163b1b81b7	21	Phaeocystis
SHA1=3f3c16a6c4d980c12f5429678dd6137f3d5c49b3	9	Phaeocystis
SHA1=8756012dac98c6e891bc2fc20d0895e3f67ca7c3	9	Phaeocystis
SHA1=4b425dab0be11196f4ba79e1a1cce187c325b352	5	Phaeocystis
SHA1=f454af745051a2cc805476c5756384ddb888a4f8	9	Phaeocystis
SHA1=5bd35115e678708db870fea00d72d8396548d457	19	Phaeocystis
SHA1=2c583cfea904cf02ef25b46c47fae93350088453	13	Phaeocystis
SHA1=228c26a1a6c3e95377780337a4dc971dfbb614aa	14	Phaeocystis
SHA1=0580abae25d73eb322bf111d0eaaf34909043e70	15	Phaeocystis
SHA1=00b2a128d836eb7368427f30fda4d2012d1d05b0	8	Phaeocystis
SHA1=cfc937e45bffe217d52c95fdbf1dcc367c15afd1	18	Phaeocystis
SHA1=86fdff520c5b7d8ebdd85368c5e10991cabe725e	5	Phaeocystis
SHA1=de93e26a7e0ad8bfa7e41b2398f9ebb4a6fc5751	5	Phaeocystis
SHA1=57bb25ca48bab1520b8df0982e99eb91ebf1431e	12	Phaeocystis
SHA1=e4cbe813ed2d1e5e8c2c6306e7b84a71f8916ebd	7	Phaeocystis
SHA1=3372ff847c764d6fed32ec74b752c2d011ca8656	5	Phaeocystis
SHA1=af926e14660e56e671e5b09694b3ea2d3c0593b1	6	Phaeocystis
SHA1=983eda81e5b349f7be1825e5b20729e328907e07	10	Phaeocystis
SHA1=79c7719c5815774999ef7891eed614de357b8824	8	Phaeocystis
SHA1=51e8ea6dba91e2dd7b77bf34a1cc7b76e6681d70	5	Phaeocystis
SHA1=c16299a958338fae42b6421e884bb10a6bf1350a	5	Phaeocystis
SHA1=7570244446c300c56da8d47bbc8b848833c497d5	4	Phaeocystis
SHA1=79d4ac7132fd5ecf949a0e9beda5bc5af3c6cfe5	7	Phaeocystis
SHA1=f579e3dc4299c6b2be39edff65ef45f351a5bcd1	10	Phaeocystis
SHA1=035b34722d088763908738d7e621befa277e1e3f	7	Phaeocystis
SHA1=bc398bebdee81cf49510050e82eabab937388fbf	15	Phaeocystis
SHA1=7d9cc846c43c8492debfcef24b200bda8d8f7985	7	Phaeocystis
SHA1=bcd95f7192940f70adfda81dd8bab188e9d1f513	4	Phaeocystis
SHA1=0c29fd3282e3ef1e6a5bd93eb780d2b1ed24db47	17	Phaeocystis
SHA1=7d57b32d12e6b1712ee1a4d847ed1922f9d1cd07	9	Phaeocystis
SHA1=bac6894d358451ce0c5895226a2d8c7b19a0928f	17	Phaeocystis
SHA1=391bce3958a77506d3ec58f196c72d1c66093489	9	Phaeocystis
SHA1=1d3dd409287d112e38a9f5fcc3ffd739c53ed535	5	Phaeocystis
SHA1=1d0cbbba4c7934e1947e85d85ef80df345c41c3e	10	Phaeocystis
SHA1=ba7c9bcf1087ad7bf9eba51102af0bc2a790ad84	9	Phaeocystis
SHA1=dfa691fa1220efd1e27e26bde2e765a3684beb56	9	Phaeocystis
SHA1=934b5ef415d7ec80523e7759c57bf45b176b1bcb	7	Phaeocystis
SHA1=f374f573116335a9d9b27b56565edbba8d5870c6	7	Phaeocystis
SHA1=3970cfbc98992201d404b3a6a906c6bfadb4cbc8	15	Phaeocystis
SHA1=5f3734e0bb7c0b4fdddb4234c811615308758b3c	13	Phaeocystis
SHA1=03bf4c8d374c2f72af0a8a2768caa34b039374c2	6	Phaeocystis
SHA1=a3921a746678ea3fd390bb11dd3ce8b325dab8e1	7	Phaeocystis
SHA1=991c440e2720c053c90221e1dd2b7bc6927ce543	9	Phaeocystis
SHA1=eff9c544db8e9410b99d41d38ed7bb3dc2e29870	6	Phaeocystis
SHA1=bb7965d5dff4416b8051dec2706e99658c968a89	7	Phaeocystis
SHA1=72214486e21e5ed73ab6889f0ede6c07ff188ac5	11	Phaeocystis
SHA1=214031a98983f00985256fdc54957ebcee6c74ff	15	Phaeocystis
SHA1=4fa2d99282653f126459eee2fd3477b37a7ae5cb	10	Phaeocystis
SHA1=fd4fbe6185f9ea34acb45aed50e2df42e49ed95c	6	Phaeocystis
SHA1=294f1ce88de41b803538267784443ae23892c5b7	4	Phaeocystis
SHA1=b7570d066683907668e1232d1b64a7cf00002b58	10	Phaeocystis
SHA1=f6de3605405ee65e52705c7b442ad87bd72ee0bf	9	Phaeocystis
SHA1=210a84bdbbd9ca47faf07980c1369cf50d013e22	7	Phaeocystis
SHA1=d15259cfbda6822de10fca828c88260860e9d7a2	10	Phaeocystis
SHA1=49486daa61edfe08144b78fb2e47cbabfd5f6942	11	Phaeocystis
SHA1=2aaa192ec5bd235752a9f072c28bc838462fc34f	7	Phaeocystis
SHA1=27cc9fdac5efb92a5a5635170cad578865291c5a	6	Phaeocystis
SHA1=c69c43b667de23f69acc3a44a4d739c27dc39277	7	Phaeocystis
SHA1=055bc558e79db9321338fad88114ea8ee42f008a	4	Phaeocystis
SHA1=7f057c445511725f91e4c3a8b0b1a626f21c27f6	4	Phaeocystis
SHA1=15f7a5812044796307e94aa7df92e7372cc4d15b	10	Phaeocystis
SHA1=2aa8510005e695926dd0b4712129aeca3c4cc44e	11	Phaeocystis
SHA1=a38ca8343573ca939b0decec24660675e946acec	5	Phaeocystis
SHA1=4c7af9a4f9a60b688835f3f5b42dcb59458fa0ca	7	Phaeocystis
SHA1=39dcad77be49f9142dec8d06462e23f783b11311	4	Phaeocystis
SHA1=824f8f59789843e2ed5a2dc91616ac56949b71b5	8	Phaeocystis
SHA1=9504c3a7b16a13f7623e7957823435f63a62faa1	8	Phaeocystis
SHA1=e31155069971fa929150ca81ac13ebaccd4c790b	11	Phaeocystis
SHA1=503864a290ea8d46d604719dffa1843ee3a0ac94	6	Phaeocystis
SHA1=55602abbf8f43b89e814873d9f6a0184b7840ec8	9	Phaeocystis
SHA1=8f22d75745cfe4abc9a1208381920129ae162a18	4	Phaeocystis
SHA1=b43f4079198748bf15fcbe4db222ea60575fe135	9	Phaeocystis
SHA1=ec744ba3f4b6ed6a41803207491209c2369c5d2a	3	Phaeocystis
SHA1=7e69d699e38adb3f7973d96555ec5efbbbee7ec3	11	Phaeocystis
SHA1=e3e67f3b6b7d2017255c37af7cab1cb1128587a8	6	Phaeocystis
SHA1=3460656f4a338c89da6333803610335e0b8f74ae	4	Phaeocystis
SHA1=52ff5efa3188db4221f270d522e94c483fc3f2ef	5	Phaeocystis
SHA1=99d2959def1f17f114407b3015f76f014dd4f181	4	Phaeocystis
SHA1=62862096eed284d0c1f40946f8e7a65cc0cfb29e	9	Phaeocystis
SHA1=db203cbc244d71bcbb3b1956418fa116f82f6c06	14	Phaeocystis
SHA1=941000901210fd74d4ba8d20fd6801b46674f49d	5	Phaeocystis
SHA1=f525e9f7de23ee637c342205384c5d0787b380c0	6	Phaeocystis
SHA1=d9bff689730205aa61c4acc9bca668868f0122ec	7	Phaeocystis
SHA1=f07b533591df44556b3240993c35bcf7215ff2bb	3	Phaeocystis
SHA1=91b5dfa7e41c8df33b4f8922a1bbd90b58d1eaaf	4	Phaeocystis
SHA1=82bc1c81bdd38e741cc92d0e1752df1cc2968b70	7	Phaeocystis
SHA1=f2765e4a93903b85e9611f881d2c33047bf8133e	10	Phaeocystis
SHA1=3f318b68842a02673f129b34b89517f7b5295acb	6	Phaeocystis
SHA1=adb14b00d0c57e57bd3ce11698767c935b974597	5	Phaeocystis
SHA1=183a1f30626c448cd7ce5a78e727519d389cac1d	6	Phaeocystis
SHA1=2f0996b80dfc1bd9c2bb48396ebeee4900fc8749	7	Phaeocystis
SHA1=8f06aebd649c9b8895911ef933aaed9ab6c6546e	11	Phaeocystis
SHA1=76cd87a1eec3558c74216ac7d91ae63b60baa4d2	16	Phaeocystis
SHA1=a32b457ae47a4efb5751e52ceaf060380d3f207b	14	Phaeocystis
SHA1=df1a9a4e4988c2e186c5ae55b57b0d1935f7d642	5	Phaeocystis
SHA1=6e61a54054f1b3bd51a77e290e367af635025474	7	Phaeocystis
SHA1=6074f07ff56b012bdc6ef092cd26e2a18cd8bcf1	5	Phaeocystis
SHA1=24910afa3e5961d28632624e500f76d6842be3f4	5	Phaeocystis
SHA1=8aa1c42b34b4bf0f0fa907dc24c0f56c3d73d6d9	5	Phaeocystis
SHA1=b4a9286b2b01769c5ccd8ab156abf762ffb99b10	4	Phaeocystis
SHA1=9afd948fee17263332827b8f1c246be5a1df5d90	5	Phaeocystis
SHA1=8c9f2cbe8eb13a6b6fc51e9cf12fd647f6590f41	14	Phaeocystis
SHA1=81c4ed3d81c49b94173e131cd4fa3ea7f15595a7	5	Phaeocystis
SHA1=d8de8b731528d7a18c9505cf7e0148d781e502a7	11	Phaeocystis
SHA1=d27c65275eefa09c5b46388842afeed61552267f	4	Phaeocystis
SHA1=249a58231d3f78a1cb482417331ac6d18b0ce3b4	4	Phaeocystis
SHA1=75b0764fcc560367da9d65942b3a04e72454ad30	2	Phaeocystis
SHA1=950897c9c600dd941a8de1faeee6527e9abe8f9d	2	Phaeocystis
SHA1=020ce0ebce121e9d7853b8ebd38b6efc376ce09d	5	Phaeocystis
SHA1=9a86caf659416e4f8dbe9a0ba3ff500e561ae8c8	4	Phaeocystis
SHA1=0f8039cd899a853075c52baea6eb9b08e9ab584d	7	Phaeocystis
SHA1=2107dc3b51a160ea3d74a8e754179247e4197b98	8	Phaeocystis
SHA1=fddf7d6948eae4ff488ce33d7802b01a1ab62cb7	2	Phaeocystis
SHA1=26caea98277d0fe4e7426df8ca5f51939d273ce8	2	Phaeocystis
SHA1=23102b61b5ff276397a4865b7fa51c4a0e295a3c	3	Phaeocystis
SHA1=a0b6cc282316391e942ef5640d5c16bab955cd6c	5	Phaeocystis
SHA1=8e6bf8d364cbf2a23917c33919e48d03268c9145	3	Phaeocystis
SHA1=9be5c911aa49b2917cd67b6602200a9d1d22ffab	3	Phaeocystis
SHA1=4579447e94c93dbe0155c1661bbdcf1310919f16	5	Phaeocystis
SHA1=807735f646e2b74172ba9e565e9bf27587da988b	12	Phaeocystis
SHA1=8740afa5c71ab10a6c854ffdd6494b93d5077663	5	Phaeocystis
SHA1=dab1eac6c735112fec4b79a4879a2cf356570ed0	4	Phaeocystis
SHA1=7c8625b8e67d5d793e192ac8cdf60912dd02a251	3	Phaeocystis
SHA1=004b791eec0ef07ec6b2974ae6f83bfe0d3df803	3	Phaeocystis
SHA1=d175fbb3536ab6d5f352892f921bbdadc5923f10	10	Phaeocystis
SHA1=4d814e207d61ba95ca16524915cd1c27eaea6f00	8	Phaeocystis
SHA1=cc60e38d453285149e7262a47a0b3a9b5930b5d9	5	Phaeocystis
SHA1=6dc1c70d75469d372d455b715abd497e60f6a7f9	2	Phaeocystis
SHA1=a1cc9832cdb77f59ad648a25afdac483cc3d6521	2	Phaeocystis
SHA1=3a349beae66e0d7325a53a274406bada00e68d03	11	Phaeocystis
SHA1=8fb3953f8f8871611381c309df26fedb3c0f6476	2	Phaeocystis
SHA1=7e1e82e8ff0558111d502b65e3cf7be0795cc64d	2	Phaeocystis
SHA1=1e60512a97ff2f04af9e68b90cd8f6dc70d337cb	3	Phaeocystis
SHA1=4e918be0eb090106891ccede5d5d105ea9164c13	2	Phaeocystis
SHA1=058dce8979400886c6120ffe3722d8a37d321b24	2	Phaeocystis
SHA1=83b315cab477b51cff50862ea799ca75e851dc17	3	Phaeocystis
SHA1=7c22281faaf66f03c87d5e33d76fdb438e7ca3cb	4	Phaeocystis
SHA1=cdc16174404bd08c04e8a7dbc757aba485940129	7	Phaeocystis
SHA1=9ae12987eb19283de011a96f2fda3329bb803e77	2	Phaeocystis
SHA1=cbc091ef46454a659c89d054c4870cee32b880d4	3	Phaeocystis
SHA1=3f64ba58d7c0ddd682eefa7478f216f02374fa0a	3	Phaeocystis
SHA1=f0c9b78a1a55637e3676cf60ef6c12f403eedc29	4	Phaeocystis
SHA1=235eadb968a71abd95cebd3267239123fbb07fa3	4	Phaeocystis
SHA1=60248221ea405c1a6f05eb1e7d0bc944c6b10294	6	Phaeocystis
SHA1=f9fec892dedafe07aa6d535487998c82d3743cef	2	Phaeocystis
SHA1=a7088f70d60e2b35a25d783b2322de39bd95dcea	8	Phaeocystis
SHA1=585694ad2f8ec31162985ed5989601413059eae0	8	Phaeocystis
SHA1=1df6e4854d363bab5801721daebe604584255b2d	2	Phaeocystis
SHA1=bf23df9578b37b0cc5b79e43b444e7197d5c780b	8	Phaeocystis
SHA1=9fe8619cc5c55eaca868fb9a64aa29674c40ef07	2	Phaeocystis
SHA1=ac1c0c1745ef179827c77a1110916b32df01430e	12	Phaeocystis
SHA1=e5154270fafcc9b4ab3b858ce629d47bd7b4d8df	2	Phaeocystis
SHA1=816256dd35bfbb298fa85ae51319ff969d8600a8	7	Phaeocystis
SHA1=7f1f89c459335bda2eb62ba0defcaa565e613adb	7	Phaeocystis
SHA1=552f5169bcf9de0b10afb4a3c8cc949f0a8c61b8	5	Phaeocystis
SHA1=9c610a164357be76b6653f878884068b6460b3ca	2	Phaeocystis
SHA1=d632ae9df9d908a9c89f6a9121ece9e567fcd0af	3	Phaeocystis
SHA1=5c8a4f0c5f0d50ae7354fd4ae3db1eab0645df66	14	Phaeocystis
SHA1=ae55db5a94f21baef64ad4126bf2fd82b91186bb	9	Phaeocystis
SHA1=30b96677fc7a03cf7131fbd9ac86221de2acabde	2	Phaeocystis
SHA1=5d7eec65cf1280f273881dea921e050ef5385174	4	Phaeocystis
SHA1=c8c4f415af045a73466747c8ee38424eed370e55	5	Phaeocystis
SHA1=393454caf903d95f6658b741a48c618c3525afe2	2	Phaeocystis
SHA1=bbeb5463eaf7fed600dfc6e7356704d61b4a6c01	2	Phaeocystis
SHA1=d42c5210fe4196b1c44405389560ac229c949a1a	9	Phaeocystis
SHA1=5daadef979cfdd5d33768cbdc970eed5d0f76282	14	Phaeocystis
SHA1=c215a356713f3880c8350590da6bf87832ca7505	2	Phaeocystis
SHA1=416214418bc4f24081183d8e5ec39b17405d6a08	2	Phaeocystis
SHA1=ff403d428798d9ff28c3b602ef2e01772c47babc	10	Phaeocystis
SHA1=9c5f76d7466fe7f4cd62951152a64fdf56a90901	6	Phaeocystis
SHA1=f1a86bde6753d7e98119f48f66bc76f9d20397aa	2	Phaeocystis
SHA1=1d920e0014086cf55331fe507bcd274e1afbc5aa	2	Phaeocystis
SHA1=b3e79c7bb38217bf3fbbbf24c046e66ec6455576	2	Phaeocystis
SHA1=cb00d25ba0c0ce5a5f611375319d5fc2cd6126b5	2	Phaeocystis
SHA1=6bc34d39451a2698101ceaff99f5ebe97b2c1c43	2	Phaeocystis
SHA1=5b9b1c4ed442ef8784f146880d3f398223dff024	2	Phaeocystis
SHA1=fee2dcf88e56d3cd83535f5b8056ab5ee77cfecb	4	Phaeocystis
SHA1=c00957248e2ca37798452c1efc4e9752c9e12911	2	Phaeocystis
SHA1=325b5d905f09b9c51a43912a9b25e06d6a4feec8	9	Phaeocystis
SHA1=1c5a761fb5b256d3d61ef64f1107968db8cf3f31	2	Phaeocystis
SHA1=b49715edb1cb6399277012da3bcced4e0ca91d17	6	Phaeocystis
SHA1=023a53a3373464abe26b54aebf6aacabf66c6936	5	Phaeocystis
SHA1=f9564bc44fa7efea457d3570eed1e89bcd2ef6e6	7	Phaeocystis
SHA1=11f2e0edaff20bed769a0edaa16caba15ffa190d	3	Phaeocystis
SHA1=9fe33d0d427634446d3a0359163341a738920e36	5	Phaeocystis
SHA1=ac4a23adccef64cf0aabdc173ca910ec2ffe9123	6	Phaeocystis
SHA1=658635aeb117b3cf04ff3e32984fefbcaf44b8b9	11	Phaeocystis
SHA1=b3bc2f810a327b1f699c4072b0a47c37edc775a3	4	Phaeocystis
SHA1=a8f0865d488a22e09ce75dab4c51ca6d93ff6f87	2	Phaeocystis
SHA1=c641fb7195d946101dd4b4e19f4ac7851e8e93ea	2	Phaeocystis
SHA1=b4e7ae3c1a1f8583fc1e174649ce2ea44a85f9f0	9	Phaeocystis
SHA1=5ac3297b7877f9a4005acb15174e929a721f64e6	2	Phaeocystis
SHA1=9c5a2c49806cdc729733b50e3358eaa63db5e258	8	Phaeocystis
SHA1=174d2f5a8513b2c2cc5b7c8ddc179be85e1455a0	2	Phaeocystis
SHA1=1571b8c5a5fde7f59af545aeea139070c860d487	6	Phaeocystis
SHA1=551ef226a0fdc0b28931891ce5719b3df1109547	2	Phaeocystis
SHA1=57a2ddece2b291f3c7e1b9570e2bf2b24926518a	2	Phaeocystis
SHA1=6d5eb09b1a7d0483ca44bdcbe9cc3f375d80a5fa	2	Phaeocystis
SHA1=9514ed0a461cede488abd52f845905b9e4e38ec6	7	Phaeocystis
SHA1=58bcc1cf4ecc805abbcc873ca6fbcb3f2e50a009	3	Phaeocystis
SHA1=3498a554e7ac6cfaca1b0a715e93d5e809ad2776	6	Phaeocystis
SHA1=606344bb832b6a8c6c1fb2f135c39f1f0353ad1c	5	Phaeocystis
SHA1=717bce924c582f22c82660b2e0c03d49dda6b8b7	3	Phaeocystis
SHA1=d9fc8fbba14cb5139f7ab5843c285ff3b195c528	6	Phaeocystis
SHA1=0d1522030e96af1fd4a44c8a6220b07feaed7f6d	5	Phaeocystis
SHA1=1e831d8044e305d977c3710d24907da89d5b58ec	6	Phaeocystis
SHA1=2d9e87a4104b037a420e7fb9aef8343f9f580a28	3	Phaeocystis
SHA1=72aa04d41f46ea91ddb7ae5c372a80ec8c4f7b77	2	Phaeocystis
SHA1=d072acf750198c8c32f89b9067316e235189f651	4	Phaeocystis
SHA1=74137fa4c5be8dc74f68cd223f5a649d376a6a7d	2	Phaeocystis
SHA1=fa83d18950755227141f3b5852c08f681e155862	8	Phaeocystis
SHA1=2d6161fa8d274cbfddbd583ebda71c773f3c0758	4	Phaeocystis
SHA1=d591295a1daa14818a02b315258e9acb65db6df5	3	Phaeocystis
SHA1=3a06a13899832f996328d8f0b9851f5cd6fcaf29	4	Phaeocystis
SHA1=8d31be9a749bde5237638ef2106cc1eebef58ad2	2	Phaeocystis
SHA1=8a9a27d53e390449f0e226c0d87756a05915d35c	2	Phaeocystis
SHA1=97f81c6dba1bf5bc579b8955233514fd86ac7b17	2	Phaeocystis
SHA1=ebbdce8ee540757a67f8dca79eb79a512bfe2455	6	Phaeocystis
SHA1=8a8894ae440ce8ecd3f410fed2bebebd38292acb	3	Phaeocystis
SHA1=4b9f1e3e2f81410334e7a66aaf2521d9b0605c9b	9	Phaeocystis
SHA1=77084ef8be304cc8dc77305108d193034630afc8	6	Phaeocystis
SHA1=b79393f0f1f7815aca3cb182ae3fe3de11e9db61	4	Phaeocystis
SHA1=745fd646c77308d420db04b47f59e95ae5b5cafd	8	Phaeocystis
SHA1=3e86ce139577c120dad48cdf5a76b4ac4a670727	5	Phaeocystis
SHA1=c95034e2085670110af5b348c452bf000456f339	2	Phaeocystis
SHA1=9ee08276c294bfaac0326abe42fbfe73eec978c8	2	Phaeocystis
SHA1=f2ea9cd79515b82955bfce5f88429bec0b149772	6	Phaeocystis
SHA1=5d6d2162c82024651693afaa8f13192b57953e5b	4	Phaeocystis
SHA1=983e83e4bbdc8a1e7912e44aeef231e6d293cce4	2	Phaeocystis
SHA1=7f21658ec54ada3ce9e43c61a2b479a78d9a9ba7	2	Phaeocystis
SHA1=efbe7b5eddd4813d85d0cfa12d4e7388026dbf3a	3	Phaeocystis
SHA1=8f613d5396b50b9202787fe29c54aebb0d216a5d	2	Phaeocystis
SHA1=50104877cdabe651e29c0547cbdc05b293bcf444	4	Phaeocystis
SHA1=192d2619d1fcaef42438ef4e53b60914d99cf502	2	Phaeocystis
SHA1=46acc8dabeb2085f9ec17057a78170dd23329dde	2	Phaeocystis
SHA1=689f943e88054f62d6ce6d0dc1004171e8b25917	2	Phaeocystis
SHA1=1cbc13b1d19ef99ba0632af87d91375676e8678e	6	Phaeocystis
SHA1=82553ea43f4a53f15ba19c3865409561b6e26e03	517870	Phaeocystis
SHA1=b959feaf4db7acabf1b8d99531d8b60b72aafd17	4514	Phaeocystis
SHA1=4003280be9c6c64a3d36b8ba067bf1f8fa6f4375	3101	Phaeocystis
SHA1=bf03cb24d3a5dd6dcc0ed8d92f2e1c8fda26d1d3	1755	Phaeocystis
SHA1=3087031d6897104a49108966cb654149b83a7d5b	1300	Phaeocystis
SHA1=eee538d14cda44617d1d35fd95e820580bf0186e	1625	Phaeocystis
SHA1=0e389d041aa6a48f94070373064f5d1b6fa54061	1152	Phaeocystis
SHA1=8d9a508eedf61bcb41b26c2560541830a29b4184	1098	Phaeocystis
SHA1=ebfce3ae765158895ab201101d909a1e3db681d4	946	Phaeocystis
SHA1=b3b87df03bac7bc701445f295945907f6f105d60	1577	Phaeocystis
SHA1=3e6227af0954312bfed95e2c5f644eb0bac47239	1031	Phaeocystis
SHA1=af0ef6b1dcad07a0d2d6ae341fa3988c6575372d	1366	Phaeocystis
SHA1=8eb09480674cd70b856d25d9e394bf8b89be5ce8	497	Phaeocystis
SHA1=8421245c1c153904d55926588f637965f03f8992	762	Phaeocystis
SHA1=dee68a6227f6b899fba0e63ffcc55dd061dd7987	520	Phaeocystis
SHA1=ddd4fb2fb76a6683201ff78432c750d48bb3e8ba	494	Phaeocystis
SHA1=49b9658a19d9820a6246ec11e208e0cd7b7d410f	415	Phaeocystis
SHA1=6d797517a2638b0cd74cc5cda486ca159120a162	407	Phaeocystis
SHA1=b0366dcab85f31d5d3ac73823f7fd56c25d9c908	472	Phaeocystis
SHA1=a166d9ff2571c6b95442956108a2e51e86eb4a98	436	Phaeocystis
SHA1=df7eab5db0e6d08b713f7940494479db3f8f65a9	367	Phaeocystis
SHA1=973131bd7537f8f1133a32c4f33c16473c80031c	305	Phaeocystis
SHA1=d8b5f36ffd1a20ddf689df4c86ef24c7a5766404	279	Phaeocystis
SHA1=a22f2cc9fb0b75c0e4e562f2d007823293e0b87e	327	Phaeocystis
SHA1=cafb9992993ac0a7ba899fe85f3cece7c793dadc	526	Phaeocystis
SHA1=d862b50d34c22398a3e434e0d333601ce819bf6c	237	Phaeocystis
SHA1=f124744fe20a07843a638fff266f49d00499d812	211	Phaeocystis
SHA1=d9ef992dba3a12e6e36a259c507c7e45d83a00c0	178	Phaeocystis
SHA1=47fbe77092db2d9b6a9f1ef12d26a717ecef95c3	521	Phaeocystis
SHA1=cc7817722eb373186e2d1e4ca6ad7141df5fe972	218	Phaeocystis
SHA1=8711b8cc2c95c169a1162494ea00052401a773c6	229	Phaeocystis
SHA1=710a9cab9f1c71f368a21fb2655b75d4da8c2939	255	Phaeocystis
SHA1=3b7b4a17d75c0478c452f9c74acc68862eaede28	185	Phaeocystis
SHA1=90e7b748ba6d24d16b2aa0a1ec6f8b3b2562a9f3	129	Phaeocystis
SHA1=e46ddf0cbf2d8f37631029ce2ff1100e2d53aace	158	Phaeocystis
SHA1=5e834be9f84e7406c9ce07eb05ca3e5f8f25d0cb	170	Phaeocystis
SHA1=f5785c4b0acd14cbcdd0723bda5673e9a4ed265b	150	Phaeocystis
SHA1=babd13c34ab43016d1d24d484a819d8923e5c512	208	Phaeocystis
SHA1=75ebdfa95d016587ca9fda218df473e12c67dd29	150	Phaeocystis
SHA1=3deada8fdb6a20c3df9eef4fbe9f9d52b0e1d9c4	75	Phaeocystis
SHA1=2d8fa911898a6506f6dec468d467e2c99668b518	92	Phaeocystis
SHA1=0ef33364e660be0f7bd1b12daf1b6bfb07fc0690	87	Phaeocystis
SHA1=2cd3e3afa5a9b573791d11d6141e9caf85d5aa3f	130	Phaeocystis
SHA1=732b343ceab630676848953294e90fd5649926ee	77	Phaeocystis
SHA1=cc486100bbb3e015be9bb28218a14eb2088bf8f0	77	Phaeocystis
SHA1=12a11583cd1c3cdc1d6dd5825f3aa6d07882440a	201	Phaeocystis
SHA1=3e9e437ff71a7001d863b4d42d82defcbea5850d	157	Phaeocystis
SHA1=fd2b27ec9e057c7777c183271352528ef376edc2	127	Phaeocystis
SHA1=af98d80af38cf5f42713ef296e246f795919d67c	87	Phaeocystis
SHA1=80b2d1c44b1bbb229b18cd9dbfed213e3ef07b02	201	Phaeocystis
SHA1=854453610f26eec0310bc9f76365d85f6b4b3135	64	Phaeocystis
SHA1=56e653103261a7c35ccb375f8776ae6b8c3b125f	86	Phaeocystis
SHA1=7169ebe6c83c9728885451ec7ab9d9cfaa9e0617	80	Phaeocystis
SHA1=adb3cdd48b330f0c03bf4ecebc6335b65efa28b1	78	Phaeocystis
SHA1=9f768793654903bfe8166013fcd4f0eeca8da21e	74	Phaeocystis
SHA1=8ced74e4fe1e91432554f0d74c37b6875c5c6759	105	Phaeocystis
SHA1=3e5faee0294dcd4c6f0251718c8208a688b30ebd	93	Phaeocystis
SHA1=d00bde62d52a4619b8e38d8486ae000984bf6215	68	Phaeocystis
SHA1=ee0399c81c7f2459406cbd7a6f1add879a9b0c69	67	Phaeocystis
SHA1=2a1823acf5c2e097faead84e5f6186249d186527	91	Phaeocystis
SHA1=c46dbcb684bf4ac6358d1919ad607e512d0b25b3	90	Phaeocystis
SHA1=d9fa193c005f1bc9258686582bc022fa504904ab	83	Phaeocystis
SHA1=3071e9ee9977cf8c9c4ae868ef538416b57797f6	55	Phaeocystis
SHA1=0da231214b8f6161f633ac12fde7f707ccdee510	69	Phaeocystis
SHA1=48ee85a77fdf029b2158b4f876c72fe8f7012279	105	Phaeocystis
SHA1=96155e471df4bd6667c6639ee5f9c5b9bec0eac5	58	Phaeocystis
SHA1=a99a6b787eaca00cecc9863444d6bdf81f848f00	75	Phaeocystis
SHA1=f1f5fbdfbd598ce51e0cd62558587c2ea727f8b9	52	Phaeocystis
SHA1=a60c8bf20fd8406e8d8b7e0a5683646d59030d38	93	Phaeocystis
SHA1=d97b15082a71ca98e013f37aa960195c43e794b5	45	Phaeocystis
SHA1=530d506b12264912f149d0c1617b6664046b15ef	77	Phaeocystis
SHA1=b9eecdf76e23ec3e1a096d91a96979e174e20ce8	53	Phaeocystis
SHA1=f2968371b261c3c89492702ba7fc79e4b865988e	50	Phaeocystis
SHA1=fd2ce52e1aa8409ffeb61964d6b6e5132a7e3366	54	Phaeocystis
SHA1=52ee9e4713fff1f29f5c193665be7746f093708a	65	Phaeocystis
SHA1=3075684b710a426ba56f4a7c401bab35b6099e04	77	Phaeocystis
SHA1=e0ba2998a653a52f83f1add39b4ab6c37b1e4609	54	Phaeocystis
SHA1=2daf8a303b8d5ddc862a725c00b0085118cd2db4	78	Phaeocystis
SHA1=a61e945fbba6a0ff1db4fd9aa708e8dbc2571c7e	49	Phaeocystis
SHA1=ee282f81cde833fa73df74a327a8cb35d02ea25e	56	Phaeocystis
SHA1=8323bba20af573eca7d2c4b335f653d9f5ee7fb8	42	Phaeocystis
SHA1=7edd4123676d6e6a80884b6788c5470918954300	41	Phaeocystis
SHA1=1c1e31a933c5bd100bbcaea832c5022b4a8a6b31	51	Phaeocystis
SHA1=6808c03d665e78a540f2635b87d5164426b73865	82	Phaeocystis
SHA1=556129c2ce984d3026832f8ff984814ab7c526e1	35	Phaeocystis
SHA1=3ad5612da712b40c86c5fe17baaba257a335c9e9	59	Phaeocystis
SHA1=7b05157c5739d79e8d86b2fcef42d077e68e187e	61	Phaeocystis
SHA1=f4b76e7f21c5d935384cfbae1266d52a085629ec	72	Phaeocystis
SHA1=8bc258c3db91c70cab1ba34df95be9f72cc20013	48	Phaeocystis
SHA1=9b23d816b28f961f6020bb578726d9c080da58ab	34	Phaeocystis
SHA1=f42040b6fe06953d845d3bff27d62d896f964933	58	Phaeocystis
SHA1=0d03e4f2378c4ba7d1c8374f33b5c549123fa231	33	Phaeocystis
SHA1=49479bba457b3cb2180cc36c157b6a8d656b9862	51	Phaeocystis
SHA1=5251348ed429410d6973db57499e833385f5100f	54	Phaeocystis
SHA1=dc707bf9d61dc014bcef66f79780409436662a2b	47	Phaeocystis
SHA1=3175f48f9a9d0c033c5d10128c984ed204038556	45	Phaeocystis
SHA1=618f2c5365bd61f1418f5b59332ddf1ec9c1df06	30	Phaeocystis
SHA1=e8cc028d99161c8938f0ae9be4ae6fa4e183342f	49	Phaeocystis
SHA1=f0b20fc26cd4e8bf62545b7ff6c2d0b2414d8ca1	39	Phaeocystis
SHA1=382ddf93a7cc5abe28677c8244684c079009833e	33	Phaeocystis
SHA1=db61fb98a5dc67eb94451579dcf2057bfb4e718b	54	Phaeocystis
SHA1=0bd9d4a368a08a82c424d5a33309cd03a4862038	33	Phaeocystis
SHA1=b4e5fd331e01b7d0983152eecad0cb7eafebb5e2	32	Phaeocystis
SHA1=9398bb71df2dca29ca67274c6d6f88d9cd6e1d75	40	Phaeocystis
SHA1=daed2008bb0737e19ad3c42312b920a7ac91731c	35	Phaeocystis
SHA1=a667867bae56075ecb4f14ac588bc4ccb0cddf08	142	Phaeocystis
SHA1=25056ca23332699a59aafe82d7870bff86e81b3c	31	Phaeocystis
SHA1=8baac2853643c0b5fc43caae43b86a9083766ec2	38	Phaeocystis
SHA1=2a014609d7f381ffb9b8dafd8d2b163e3a7ed5ab	22	Phaeocystis
SHA1=767da0771c1c35961abb53c659c959cfdc71a863	46	Phaeocystis
SHA1=813c87af092d3dd5ecba1b1f1b8452d548386cc1	24	Phaeocystis
SHA1=fef2bc0e1cb9e50cfd4bcad47d2195d3f8775fa4	27	Phaeocystis
SHA1=71d690ca63bf61543e6f1132385fdba5c08d24e3	53	Phaeocystis
SHA1=2a55bcef67954f20d2c2a909822aa9c2959b6e61	56	Phaeocystis
SHA1=6f6b83559c3b61edccb1a946838038bf9c3605fa	196	Phaeocystis
SHA1=2fbb75e7209e4173f40cf54cb8702c57e6649d38	49	Phaeocystis
SHA1=27f78a107674a5acd23d2668a7bb0a6523ec4226	35	Phaeocystis
SHA1=12792161a4ddf204d5f125e4fcb2e476c35d64ea	27	Phaeocystis
SHA1=de02f5869baaed597a0b1d0aca0607d4b6e211c8	93	Phaeocystis
SHA1=c40e14d107ae6e8951170058be24b8b45912c3ea	71	Phaeocystis
SHA1=a1d74c21ecdba206c2080cbe79baa2e36a801c07	25	Phaeocystis
SHA1=89e761ed966c9b567c58b1a4ef287c53ecf9062e	40	Phaeocystis
SHA1=eb97f6888acc328b17b6b27a4e035b4764dcb3cc	46	Phaeocystis
SHA1=b0cdfda375ad32a70a889fdac8e46a3b42f78ec1	31	Phaeocystis
SHA1=2b41a7cb392ca36feaf92b5d4c9f7efa8e9e58f7	23	Phaeocystis
SHA1=cb473d37e4077439895979eed056b123f73732c4	29	Phaeocystis
SHA1=20e70509b2e81f186561825d9f05807c75225e82	32	Phaeocystis
SHA1=a51bf143771433f48eab51b708f750f46f44c5e2	28	Phaeocystis
SHA1=9f56c13be89cfe2ceedf1b151b4cda7bc26e2c23	23	Phaeocystis
SHA1=02f6b50d86f7fd9e39ac50f9e93a51f536ccac36	40	Phaeocystis
SHA1=c9c1af82477d592528f3ecf5d775ad7f86944403	29	Phaeocystis
SHA1=d1e969c6843865fc1bcca2c7dcf9a68e9992863b	39	Phaeocystis
SHA1=90325c9b91ad9d231ef2725b6a469a614efcc841	27	Phaeocystis
SHA1=04ca89afaf24bd0858b8c5bd4c817c99fdd6f31a	43	Phaeocystis
SHA1=d65eef52d574f4a32df7b52e6a9efe838bd9fb45	22	Phaeocystis
SHA1=b697f0ccd094cb14500cfa57112caf8973fd1575	41	Phaeocystis
SHA1=5ae9ca2a8784c27de3db72fc68c83f6ef6b2abf5	31	Phaeocystis
SHA1=9c52aa314e6980381bf8b9498161633147bda7f4	25	Phaeocystis
SHA1=889985b8de03870ef4c2a39e1e15f6ccd1bd4bac	27	Phaeocystis
SHA1=276929843816e33176a076f7927f6313e54b8198	24	Phaeocystis
SHA1=2519c72d0cad5bd8a6c636241aedf7405f8e6a53	20	Phaeocystis
SHA1=55dca4b7cbc77216593faa28d9dcf3c24cba0d36	31	Phaeocystis
SHA1=a9a2846710917ee4a67f59834dfa4ff4adc335bc	25	Phaeocystis
SHA1=03540221d7ff8febcc9f49186ba726bc17bc5b7d	35	Phaeocystis
SHA1=50464a08f2b4b276d6aa8e5333f96e6d826b4d87	31	Phaeocystis
SHA1=e0924107e7c69a1dcff97870e8017a76dcb7ed03	20	Phaeocystis
SHA1=d3dca1c2440da1ea886d7e2a348f6f588a7dae31	41	Phaeocystis
SHA1=3d53fe09f7da529aaa65bd6dc1ad02f14f0357d7	18	Phaeocystis
SHA1=ea130d6a5068f63bc94368d6cdac502f6cb7b622	20	Phaeocystis
SHA1=8b716c25e07af14703883885a506f52576803bdf	46	Phaeocystis
SHA1=23bc6524b30a59f5f33b712cf3ebd57048dac750	30	Phaeocystis
SHA1=b3efb447eda3e10f64e1571009e4862874b9345a	29	Phaeocystis
SHA1=fd8b8ad57f7e17ed824e02dbb0767bce346fe173	43	Phaeocystis
SHA1=3f59c730bddc58556cf9037d223102f33cc12490	25	Phaeocystis
SHA1=f87e52c40bacd7f6f3a76b01794b9607088015ec	26	Phaeocystis
SHA1=fe33a2a29ab2d78e3433fdef21cac77b63cad881	26	Phaeocystis
SHA1=0c368d9fc13b52608dc608ac2c6f172a63a9dcfc	18	Phaeocystis
SHA1=f3b00f369988379437add4df3b04d7c941392c74	51	Phaeocystis
SHA1=36008324ee84a12bc56d5dbe3666374e7bbe1895	16	Phaeocystis
SHA1=e48a969fe3144a44209b2510a87547c7735dc8a3	14	Phaeocystis
SHA1=3096c11767f8320db361a583c7902ff7402e48b4	18	Phaeocystis
SHA1=9b720a54a22c13a9fc929d87eab4251a8d16eadd	26	Phaeocystis
SHA1=5cc9c7f21b7908616902b4683d4e0658236cf27e	16	Phaeocystis
SHA1=2e0a68ad30414b3c7eb20c3037df15b57804326c	25	Phaeocystis
SHA1=a8adc33b8195893923daf7d4b96874ca794173ef	31	Phaeocystis
SHA1=cb0637a9a6a8d0497f20bf5d920197f82434732f	23	Phaeocystis
SHA1=df5c210cc1b2e32ed10402136ffebd4bf74b58b9	41	Phaeocystis
SHA1=aaf5c838da5b2f505be6969b346053d784412687	31	Phaeocystis
SHA1=b38957b06d131f4a02aeedac5b9cd834081a2cbf	55	Phaeocystis
SHA1=f5cb0ce395dc6364a525d855b7a2b7d0ff658cad	20	Phaeocystis
SHA1=9be7b9c079fae3a2b22642138b190fd3d4ea1fea	17	Phaeocystis
SHA1=edd01b90a4d8b90fa83939a75116a1c7bf714b97	12	Phaeocystis
SHA1=72202f9682a44905ae5163f847b27e4fad796883	28	Phaeocystis
SHA1=c6034cb91f627667c04d2a483729d5a1d2b52d71	36	Phaeocystis
SHA1=7b85b5e60e515b4e93c7fec5c41dea98d2c367a6	16	Phaeocystis
SHA1=270009096bbdf4644bc198fc267447f7b2483320	24	Phaeocystis
SHA1=a2b21cb3dbc0d2600b7671cf313bef9ea049dda3	21	Phaeocystis
SHA1=8597f0c62606e00bed9429cd304fd09b773f7b6d	23	Phaeocystis
SHA1=33dd423090d351899d1a51e89a810e9baeb3d09d	20	Phaeocystis
SHA1=ecd3ab1506e3c84ede2adce793487539d4a70bac	17	Phaeocystis
SHA1=2b05f038d8fe647904a57b270531761f54cc437d	17	Phaeocystis
SHA1=58cc75da913f22e6e0d69ba2ca612e7ac55abfc1	15	Phaeocystis
SHA1=d2c71e897bcbab068f5749b02d85d14017928e37	30	Phaeocystis
SHA1=f1cf597c93e559cd1dedb05c550e4ab9e012acbe	11	Phaeocystis
SHA1=ddb28d76bf65a4a2889a222ab95db875a6302875	18	Phaeocystis
SHA1=1ddff545377d1c7d144032a65985492cf72f6923	32	Phaeocystis
SHA1=a63917a8c7692aea6d989f550f058a977c272395	18	Phaeocystis
SHA1=e8d3cc59894c60e4f980cfcbcbc0cb64f13f4969	27	Phaeocystis
SHA1=81ddfb02d21ae4a7466a6cc48864f94bb8fb477b	22	Phaeocystis
SHA1=e0b8ff457f0067f0cd3ce5b7ec78915e68fab65e	15	Phaeocystis
SHA1=6670deb9d8351a2ce04b6fca57e3ec621f1daa84	15	Phaeocystis
SHA1=b60af7029fe03d2c1aa9aa77b690a85113cc4abe	38	Phaeocystis
SHA1=d051da93547899f1f1d7f7e202be1ced59569bad	43	Phaeocystis
SHA1=009d56ad9780ca45b81b597f2c373bf2d411ccac	18	Phaeocystis
SHA1=dc0ac4df48688e7331431b935c29653ad95a8a82	21	Phaeocystis
SHA1=50eb5e631bf1e84382bf25283b25ef9377064d16	20	Phaeocystis
SHA1=27818aec285e579a258da9895d941dfb95f309d6	38	Phaeocystis
SHA1=8a91519dfd404909b697323b3bd984f5462398eb	18	Phaeocystis
SHA1=c14c8589c119c0ca1ae8bbf2cd470336eae86838	15	Phaeocystis
SHA1=0cb5e9d6364c21bd3b0e74b654ea569e28cae2c6	16	Phaeocystis
SHA1=29b3a5baaa1c0cd1b3e484c339e5123bae8fd08a	17	Phaeocystis
SHA1=f91ce5592b7cbab604177633ed8f55097216981d	17	Phaeocystis
SHA1=be9e82148a828b0af306704fe6cda5a8cb53167e	17	Phaeocystis
SHA1=b6b98870e54fd440abb22ca9f1c71c85a1dbd626	15	Phaeocystis
SHA1=d53aece4f34426245da0b93de24ebd10806f6b46	13	Phaeocystis
SHA1=ecc2182821b6241bc9f027ebcd575c33df229c5b	14	Phaeocystis
SHA1=65c1d24bd0ff5abad615138f9a128f2819ff72a7	20	Phaeocystis
SHA1=67a32df2ae8c59f9ad01011eac3f2f574561a128	18	Phaeocystis
SHA1=fa765381e821179c52d0d72e90b149e616cff9e4	12	Phaeocystis
SHA1=b712ed278685e4eca8e72dc75514e56b95f68e2a	27	Phaeocystis
SHA1=dc97e50e1d16e289a5feb353d80de052f7a5d25d	20	Phaeocystis
SHA1=56060d6d20b1e03633eac3d0d841f361d253b224	15	Phaeocystis
SHA1=27fd8311ccd315a83c219ceeffc49b5b5d66d2d8	12	Phaeocystis
SHA1=aaf46e87d2de3b5101645d27da487819d6fa3e97	9	Phaeocystis
SHA1=8aba913e32c27c73adfe7219d2340b92667290a5	25	Phaeocystis
SHA1=b56c14c8a48d4fb9b9858a0fe66f44da34729c48	24	Phaeocystis
SHA1=1ab161198f56477a47f9ff1e195342a0b97f0ef8	28	Phaeocystis
SHA1=87221ec8f4563cd178d0c0539afede714b8ebfaa	15	Phaeocystis
SHA1=3b840e08026e221359dc6a303f3af77434212815	11	Phaeocystis
SHA1=64b22bce9b6b5e31b60d707ef7378fcf4dd49bed	12	Phaeocystis
SHA1=abf83df89bbb9d1e2fbc2b090f327b3dc1a936c2	17	Phaeocystis
SHA1=1ad968e2195a59de519eeb93147af53aeb26a133	13	Phaeocystis
SHA1=b53ed5dd0ff16c62bdc73e1ce761896fbc23efa3	14	Phaeocystis
SHA1=4c9b078eb45b4bd77e6df38ca339719e9cdba8c1	12	Phaeocystis
SHA1=893042fe6d6558710869e25f0023234ea2b61b34	17	Phaeocystis
SHA1=457d7b6ae9ec9ba4286f918fbfcafee62c667f10	21	Phaeocystis
SHA1=2e1b5d89bcf71a01cfc4d33a2163c09beea5a306	30	Phaeocystis
SHA1=8185f6ee03d6ea411b84fe1f9a53cb9c57092860	14	Phaeocystis
SHA1=18337c295049ff23044e364b0b7d8cc4f14ef9da	16	Phaeocystis
SHA1=491e00793414c9ed0d601bbe1545ce1a5be80343	17	Phaeocystis
SHA1=d52fd5d2bdea26137289d7d172289b1373fd08be	22	Phaeocystis
SHA1=3259b33f27ede95c64c21cb714ed8aa22697fa62	20	Phaeocystis
SHA1=18f137630c26f232448340f88c4275856a76e233	13	Phaeocystis
SHA1=d5d385eb89474e648774f95a7cfd6561bc9e1361	19	Phaeocystis
SHA1=87a15a5afa811ba27d5d34d164e5f1f262bde086	13	Phaeocystis
SHA1=9c82ec3d08bbad6ac8036bf49e51910a0ffa0748	20	Phaeocystis
SHA1=788721223ad0226b145ccfd5c9a84e5bd11b1842	20	Phaeocystis
SHA1=64ab0736032d46bdfef76840a924bc1c94aef117	11	Phaeocystis
SHA1=e26db597ebbf068a771a2bf2a13a3ed9a396b5b3	17	Phaeocystis
SHA1=fa198ff7cd3d451f415bc8ac74eaba1eba9965cb	24	Phaeocystis
SHA1=ed010c7ffc7cb3cbade3e545f59bf769033e14e7	12	Phaeocystis
SHA1=419012d24899d656e94b51f64dde7faaa06293f2	23	Phaeocystis
SHA1=f57b362c77c36942e15f3cce19903bb967322bff	8	Phaeocystis
SHA1=f76980c765827c71b8f0f03b2d2e504dce5a3801	12	Phaeocystis
SHA1=dcfb0f785714dc3f590f76511325351b2704a10a	10	Phaeocystis
SHA1=63c6f31b5195996b9bf00b9bc9eb103f8d7d8631	11	Phaeocystis
SHA1=63519a0e539cd2ed466cef9dfddf9ab8df4eb3ff	19	Phaeocystis
SHA1=a5789799223dc976ed593c84101068ee98d055b9	30	Phaeocystis
SHA1=ec824dc3384bc4cbab5a876422f05b911a29eaa9	19	Phaeocystis
SHA1=8804477a5550f086bcd03a5f989a78373e951c2d	7	Phaeocystis
SHA1=63da607fce584ca1ac5938e74aaba28dd32375bc	23	Phaeocystis
SHA1=9d35439c27dc1195651b2aa184bfb84b477a2774	10	Phaeocystis
SHA1=7377a5995f87c9bd05375dc7d9929338e8e18884	11	Phaeocystis
SHA1=214066099447c0063f9fc13458548d004dd88448	10	Phaeocystis
SHA1=be9135cba2a45c06ac9550c2eb89326c3755ad25	17	Phaeocystis
SHA1=c100364912cc12df2b9da261182c98145b3e1633	10	Phaeocystis
SHA1=fe75f093a18ad21333a7ee2408ef43b12e09d94f	37	Phaeocystis
SHA1=1d0c4545c50c124f013c01a02f7cd63de3c675e3	26	Phaeocystis
SHA1=b2d98faa224175df0bfcc1504dece16b2f107469	12	Phaeocystis
SHA1=a849b2b97f269162d2ee020e894b01fe7a2db53e	14	Phaeocystis
SHA1=a2faf8bc3753392d564e2f20a7d255222d6fd7cb	19	Phaeocystis
SHA1=46ed75d2e75c37a5641e3f8b501af491958d6462	15	Phaeocystis
SHA1=b86e9273ba3ed16b103f34a994d5e885c28ab73e	11	Phaeocystis
SHA1=fab287221ba3c5055d6e7fa3029fab89fe4f48ed	23	Phaeocystis
SHA1=139922da8935cc0009a2933b5ccc2e1cb43d10b6	14	Phaeocystis
SHA1=f8f17cfdd259f17c29cfbe84b2087884fef967cd	14	Phaeocystis
SHA1=a1ea8b8e4864759e28238751623d57a9a06a7eb1	10	Phaeocystis
SHA1=b91ab783925a25d35ca12886cd1fbd3a08c0fdaa	15	Phaeocystis
SHA1=0434ce4cfcf6bdd6eb5e84c0892f4f4c82d8d24e	29	Phaeocystis
SHA1=84fe8872f63550bff7c26f9f5afcc96f3908c72f	14	Phaeocystis
SHA1=4e1fccf55d7504cf5f0ada80eacec674df803a80	7	Phaeocystis
SHA1=cb0282810bd660aaab53d66e646eef2330d4208b	18	Phaeocystis
SHA1=73116a7bb25ca6db2983163d5cecea9bc68a1c65	10	Phaeocystis
SHA1=617069c5390e83ccbb38b561d65947cc5488f5de	11	Phaeocystis
SHA1=7ee24d0c29d08b67742e4d2df7550efc18c0fece	17	Phaeocystis
SHA1=9203b1c7c3a78d1186938ecf02e35866f4fe4343	11	Phaeocystis
SHA1=07bed4e38ce0d5564a3cffa1285a2d99220117dc	12	Phaeocystis
SHA1=f78ebb6a1d5128a4296cbc935e41661219332aa2	10	Phaeocystis
SHA1=543758913a011da74ec1d76022e7ed34d2af1009	17	Phaeocystis
SHA1=0fda69bd78bcfa8a801454da10b16ac8319c765e	18	Phaeocystis
SHA1=64831b1da7525ea3ac8ce74895fdd8754c35c132	16	Phaeocystis
SHA1=bfe7be766ae2dc7f00c6fa865d4c7bb86fd00b4a	12	Phaeocystis
SHA1=e3f715d6530a0f4a4daa73134a0591dea9b0add3	7	Phaeocystis
SHA1=e97ab083028078c2389ed853a4fcd268ace9426a	10	Phaeocystis
SHA1=bead93d104ecbc2c880fa0a0f6d2afe80130a560	6	Phaeocystis
SHA1=8437a47f8d18c9bb4b8506b1951478bc0fd4db74	9	Phaeocystis
SHA1=689ecf3406c5fd6b124781e9a8b833b6ad1e13f8	11	Phaeocystis
SHA1=5b5bd024d37bc41d412be1b1b7e9bad328d376a7	16	Phaeocystis
SHA1=e96c54849f57144386456263a137da115930de43	17	Phaeocystis
SHA1=49928e398d193d2f3298a75c933a6cc4ddd60847	10	Phaeocystis
SHA1=316c45f45dd3bf973a5d961d0f6c00b621e344a6	14	Phaeocystis
SHA1=d87f6faf21f17e710010930b185c6facfd1d7f2f	14	Phaeocystis
SHA1=25ab5591a32f64cecaedacd0fd437e823605dc20	9	Phaeocystis
SHA1=baee5ff1d3396a74d4c24ced25261da2a05af3a9	14	Phaeocystis
SHA1=788224735fba321b5759ea6a2b8cec0e3eebdcc2	8	Phaeocystis
SHA1=790b5b414b70235837fcf0ae4b8797fd2908138c	8	Phaeocystis
SHA1=8830334fd64ad63c058d278a6cfbbd3329b5f605	14	Phaeocystis
SHA1=27a628d657d7cdc1c0e509f1d787bff1dd8730ce	7	Phaeocystis
SHA1=7cbe8544c7a30472387e48da1ec6d4050165fe01	12	Phaeocystis
SHA1=db0df0abf9679558003b2e2b6322dae34123bac2	10	Phaeocystis
SHA1=d71d8777a79164392177d2c3c98f370d287019ab	16	Phaeocystis
SHA1=813d93bab96e9734e7961c2671f414b3890ba437	6	Phaeocystis
SHA1=bb2f2c43789fa23e195bdae45e45d5653a9d9df5	18	Phaeocystis
SHA1=985490e7b99e4314d6e3b5451cd3e0b813f7f387	10	Phaeocystis
SHA1=3aed5464aa11b5e33ce3ada85eb33413ed4c79e0	9	Phaeocystis
SHA1=b7dc27c3abd61fc598c5d1534f614d2a7a02a171	34	Phaeocystis
SHA1=48c98c0a9e142ca9637495242f206906ad4a5168	12	Phaeocystis
SHA1=4560d60cedb278fcab10c7b7ae776838a12ca12a	8	Phaeocystis
SHA1=135d152cc35bd5491b407867380416f63a775b14	9	Phaeocystis
SHA1=95dbde2b63060133bc64f6731aa2cbe77b05b852	9	Phaeocystis
SHA1=0cef8a09ed742063d8bd145e0ad84764a0836f51	11	Phaeocystis
SHA1=8c79bf62c2fd5672ec9eb97c593778438d094e1d	16	Phaeocystis
SHA1=9af8c4e138eef7a8d3c1eea35dfeeae2ab4c3a3b	10	Phaeocystis
SHA1=7e5a66a0ec96bc929126448c46539dff76f04820	8	Phaeocystis
SHA1=c7f1263d96c4ef46ad212a997efb465eeb8aead8	16	Phaeocystis
SHA1=8401476fec12079b544103e46033b07b8eca2c4c	9	Phaeocystis
SHA1=4567a35528b61ffb3b44d7727f3dbe55e6adcc25	11	Phaeocystis
SHA1=24fac3b66cad9142fa8cd59e84f1217a266bc3d6	9	Phaeocystis
SHA1=640acedc4d37367f9ee1978a9226f18909947ed1	5	Phaeocystis
SHA1=a56514862531bc3be264b95c276b151601e92040	17	Phaeocystis
SHA1=c217df333df9905bb80d8cf1a126b9cd6714592f	10	Phaeocystis
SHA1=9363430de2d19f7c18bc86f16a6339d8cb741960	10	Phaeocystis
SHA1=edc7ce8fc0cc82385e5d96119f0e1893b1bda5ed	8	Phaeocystis
SHA1=722f682acce37d00279cb7a806278d3c1c5e3644	6	Phaeocystis
SHA1=56e250dc77d339d1f0886bc496fd1ac63849b844	7	Phaeocystis
SHA1=45d5956dd662ddf049806931b5aff1fe28a40a07	6	Phaeocystis
SHA1=f3850e5e210f8142a0157e0ec3d9ceeecf4f8797	17	Phaeocystis
SHA1=9006666be95f0e65ce9e066f82a947969739f8f8	5	Phaeocystis
SHA1=a350433cb357bce159f9ab33b3b462c7dc9946d3	6	Phaeocystis
SHA1=f03722d78eaeb34b5e92e7f9405114d701d673b5	5	Phaeocystis
SHA1=a9b6ebced4a37a26473bb6db7a1a110a98262a0a	6	Phaeocystis
SHA1=e7e3af7ec3e77796e78740bc4ddad4c449ec2ce5	8	Phaeocystis
SHA1=e32f2e75e345b8611d6f1469590a2227ea58644b	12	Phaeocystis
SHA1=0d0037ff6fead542e328a0ae7707a580155f63e3	9	Phaeocystis
SHA1=2aaffb4a13bf3907325210d417af5f0cfd68e444	14	Phaeocystis
SHA1=feb6b6cf859f1cd0803041bed0532102e298691c	7	Phaeocystis
SHA1=3f417802e9f164565b66392408efcb7358e3eac1	6	Phaeocystis
SHA1=1257cb51e657a42eafeddd6b3dd1cd6ee73ba654	5	Phaeocystis
SHA1=40f300e361509c90a5846cf394ac6e798faf7007	13	Phaeocystis
SHA1=fa0e61efcf3834e42077a03bf290ad453067a832	10	Phaeocystis
SHA1=515cb9da3178f9a7e657d027085ba4a57eef4bea	6	Phaeocystis
SHA1=fd9e2601e1bf95d497c137e21bf8b1363dbca6a7	6	Phaeocystis
SHA1=5048b441c847a4a9bfea7590b0a817f6a22c461d	9	Phaeocystis
SHA1=64cbe2306d092e1fad3aa7a56c54f8447329d09e	9	Phaeocystis
SHA1=400314af019d70888d7a4ee803182adbb6c0edbe	11	Phaeocystis
SHA1=87b0eaa13f20dcea5392d055c6a9c3e9db3fee54	8	Phaeocystis
SHA1=e47660926568798e8a70c863e5e0c00a3bf17ba2	8	Phaeocystis
SHA1=783222c0f8bbad96b8101762fb2e5c1cc0ba0117	8	Phaeocystis
SHA1=3c06fd8ed0ca9b1e7b6b89d6d4e71b2394f017cd	6	Phaeocystis
SHA1=074b6667e9d45f6c8370923b60d4cb06da86f77c	17	Phaeocystis
SHA1=5c03259f5952a3947ca2266dfec726af8483d1bc	8	Phaeocystis
SHA1=29b7d1237d57785f14032bba5bf4b211977e6b33	5	Phaeocystis
SHA1=1d2e648993b4762ee99acfb409df4c5e140d37a7	5	Phaeocystis
SHA1=6c00946efdc80fe9519f6cbc97435fde5e89654c	17	Phaeocystis
SHA1=af0ef665b50f4a3afb49bfa06bd477831434d4a8	11	Phaeocystis
SHA1=3f9ecec71f5383ad91a5a91ac5b46189ae734cf7	13	Phaeocystis
SHA1=21e981d45f7107bde3c839b191ececd477533bb5	7	Phaeocystis
SHA1=168085e78505f8d4259a6bfebf6fc0c6f173f19e	9	Phaeocystis
SHA1=85abf3de42242f9f065ceee870763757f8958c34	4	Phaeocystis
SHA1=6ed6d80fa7fdc5cbdadd8be58aeca5a6747c5d2d	16	Phaeocystis
SHA1=482d2b5ae50ca8f54f2eed8b2033645174d5675b	23	Phaeocystis
SHA1=1583f8ebb63cf648d273523f62b52664026e7b4c	5	Phaeocystis
SHA1=acda2c39a29824b174dc6e09b260dde749b36f64	6	Phaeocystis
SHA1=ef769fc71ae5baa7fbeecc36828201092e76aaa4	11	Phaeocystis
SHA1=9ac4b584d21bc04b21b478dcdcfdf040a28ee759	7	Phaeocystis
SHA1=a881331828eea86ae7a1136793914d54e014c7af	9	Phaeocystis
SHA1=eed217eb8385f9e9ce8be71d0ee57c6f0386963d	10	Phaeocystis
SHA1=da480cac389bcf48aa472d0e7f42c05849f4be48	7	Phaeocystis
SHA1=0db6c75e21134afad995d14c208b32d0a2829b7a	4	Phaeocystis
SHA1=5091b68b695cca01d6466e2f06f38ca5116d0515	15	Phaeocystis
SHA1=1a482fb9be6af800bdcde49517ea44bb7e044484	13	Phaeocystis
SHA1=70802d8f2ab555a4b55928e4f8e13085a6838c04	8	Phaeocystis
SHA1=3a5c1a9a70c6d0eec8372a20595e2351ab3afdc7	9	Phaeocystis
SHA1=374f94109efd3bf5ba76b1a8139efb4a58b25244	7	Phaeocystis
SHA1=e36869dcdfee9a2c0f8a0a460da444ea384cfb75	15	Phaeocystis
SHA1=f46e3b8bd3aa4ec099fe35e29f027cfc71d18eb4	11	Phaeocystis
SHA1=c2905000d408bae4cc1196d9d2693595f5851377	7	Phaeocystis
SHA1=fde432aa5fecb54d1e518b37f892cbe6b42e740e	7	Phaeocystis
SHA1=043f8751744f0567014c1647ff358377db3f2816	6	Phaeocystis
SHA1=bec40dc0d664fd1cc57e831dd3b21ae0cfdcc64b	16	Phaeocystis
SHA1=ce178545c53e7b2b3455211807726d58fd32c668	8	Phaeocystis
SHA1=2000f752caf826bcab00f095eb7dcda3423115f6	10	Phaeocystis
SHA1=25c3af2dacf77f858e0c127198e37b486866a343	13	Phaeocystis
SHA1=2f2d222ef9dec565d0cf53041c0ddfc6bb34d990	10	Phaeocystis
SHA1=9e270b7a21b5a7722544165a4089f98cf2e712ac	7	Phaeocystis
SHA1=e1ce0285de20887cc93b2cfbc780750c0770d195	13	Phaeocystis
SHA1=3ec295ba40d48143e89079419997461204e48115	10	Phaeocystis
SHA1=5acc2e6c9e78c4922b395f7a68b3ed2d9df786fa	25	Phaeocystis
SHA1=33c42b58e1ca4888a1a43c6bc0c985bcabf225dd	11	Phaeocystis
SHA1=8764d479e361f580a51cd7da30a67e78cb239af8	7	Phaeocystis
SHA1=31fae83ec8172bf747697ac9ec11b3cba62e64cc	5	Phaeocystis
SHA1=e7d61efe6ede7ca7ac812564abd720cba31e58f1	10	Phaeocystis
SHA1=78419ce2a2d874cab2c081546da499b912eb94c3	7	Phaeocystis
SHA1=e10facfefb10ea7884ddf4a10da820deaff6b7af	5	Phaeocystis
SHA1=823f0b86b5d923c0287841e5768dbad8b66819cc	8	Phaeocystis
SHA1=665fb122f717b3c8cee032fa7f49c251fb1b7d84	6	Phaeocystis
SHA1=7dbc70e5cdd7aea055f2ca34fece764dd7f68410	16	Phaeocystis
SHA1=9e6ca159a82036157392b07247157810ebc553af	8	Phaeocystis
SHA1=d6e260c983ef0a111df99b55f17edf83857596cf	10	Phaeocystis
SHA1=dd2ca7e31e38d5e0738a0ac02612a79e5ecca856	7	Phaeocystis
SHA1=31a1f56e6785e6a59fe140c75240ccf09486f28c	7	Phaeocystis
SHA1=c82496602eab998750634b5aae8b24ac73a7eea7	7	Phaeocystis
SHA1=a4e1cdf1a3c33785c3a706d84affc36798b5fdfa	17	Phaeocystis
SHA1=71c1e634c831c2201d81aef825fd50c7c9e6594c	14	Phaeocystis
SHA1=53f29023de82d6a599b02307873a4823b7ccb596	15	Phaeocystis
SHA1=baa948e291cbdb3add7509b0c7e461d31c773b49	6	Phaeocystis
SHA1=a4fcd87510aa2fda791b523942a914b0248d83ee	3	Phaeocystis
SHA1=32a459cb7409c24a42db511d82ab0faff80e07b8	4	Phaeocystis
SHA1=6eaff681c76e1fc3c66f263f6884c9fc7ae36328	5	Phaeocystis
SHA1=219c1d05e36d934f6038ce70bc9a75959c15e40b	7	Phaeocystis
SHA1=26c7bbb2b38a6647013e0edda49c2cf93dc74b9f	9	Phaeocystis
SHA1=6e7dddd1da3e80b7f06a31c2c4ff7df4936a3719	3	Phaeocystis
SHA1=f906b5d1a2e023fdc4fc5d75b9b46ba211ca1de0	15	Phaeocystis
SHA1=8386fdf93d097cd3d7169422ff942d6e849d2756	6	Phaeocystis
SHA1=6c314505a878eef83d0846bf96d9be805321ef68	11	Phaeocystis
SHA1=0c10b6cd5135fb8d0538f8a0a3bae6d446857e7d	9	Phaeocystis
SHA1=951c17eff798875b0686d119f1522b6e7b085c73	3	Phaeocystis
SHA1=1d20b40e77fc42c6e02f036cf76c7b49388f0058	5	Phaeocystis
SHA1=3977c1acac141fa83cf4f4784b64d3be9bd40141	4	Phaeocystis
SHA1=8bb72303a1201ffa0a4bd411bcc00260646c1c16	13	Phaeocystis
SHA1=c39548d973c58a244682ac29c9a9a3e7936587a1	6	Phaeocystis
SHA1=38bc007c9e9cbb058c4675b3973222e69bcc78b2	6	Phaeocystis
SHA1=c3d7d1a0cd10ec7b80ee6dfad533198d580e3b3c	5	Phaeocystis
SHA1=1d799cc4ad7c7a8f416111977ec2b453dc6ca9de	6	Phaeocystis
SHA1=7ff3f957b05f476406ff6856eee13dbdbc590109	14	Phaeocystis
SHA1=09b31d648423dd961db606ecd31db48f138aafc8	7	Phaeocystis
SHA1=4852894a4832df0636cc62d379834c14c6d4cb51	4	Phaeocystis
SHA1=2114cbf510485b6c77d428f9ffd4506c8d3d0f44	3	Phaeocystis
SHA1=312ebc76eef5cb5bc2f398153bde18a1aeafb460	9	Phaeocystis
SHA1=c972eb4a69570a6ac0d89a5b518d79f81cce1d58	3	Phaeocystis
SHA1=29dd6d08c4ce5809f13e7ad2adf4631d6a207131	8	Phaeocystis
SHA1=6e72cc2371225f93bfdd9eb0993c22e41195dcc6	5	Phaeocystis
SHA1=098f8ddec3b75fcbe9f150a501add99db7f08910	3	Phaeocystis
SHA1=62a3a64a1c33d49c72b8bb3a25405dfefcd8b024	7	Phaeocystis
SHA1=86dfc381239aada3b2f34fb3a4206573d52fa80e	8	Phaeocystis
SHA1=cdd4b3eb86896b112ce2b7c8af2f5b1bf1ba9aed	15	Phaeocystis
SHA1=87faf84930f2f808a141585d2c1e258c43601a44	3	Phaeocystis
SHA1=4141c076ce911e3f5d8ddd37b7f919bab1ee818a	5	Phaeocystis
SHA1=a89544be319d4e37fed9f9bf5e512de12e0186e5	6	Phaeocystis
SHA1=adec7861a6b01a43035029e0cf58dd72422a323c	3	Phaeocystis
SHA1=25b8192167f1e7505a0695a122bc6e4ddf8fa245	5	Phaeocystis
SHA1=10d4c59248dd3a318b7099a600e97393b68d7b09	8	Phaeocystis
SHA1=aac8a9a88c1db99f6257476e9d0253ecb807442e	8	Phaeocystis
SHA1=aff4c3566373a3f07edfa5948df6a2a7d6560691	5	Phaeocystis
SHA1=678f48e28e25505d97b0bbad1c125a2e7375e648	14	Phaeocystis
SHA1=fcc4cc9a01e4122873cd5efd8ad49744194f4984	6	Phaeocystis
SHA1=06c576b55644b37613cc31946083e6647ab80c8b	6	Phaeocystis
SHA1=ef9c25ef9d60068b13c35ffb8a8ee6000f485714	10	Phaeocystis
SHA1=abb0ad80ca9d09a0d75a03eafc745bc1ac7bff48	6	Phaeocystis
SHA1=4b0f50e92a55bda2f3dc06443481a4dedede4d44	5	Phaeocystis
SHA1=28daf6f6e0aaa9f794adb426ff5159da0cd5b403	11	Phaeocystis
SHA1=dfcecb0f77e40a7d1e0498d2723e774bd9793dda	6	Phaeocystis
SHA1=1227be4d680e5a286330ed549b801167c71886f8	3	Phaeocystis
SHA1=010ff5b5c03c5b11ea9a831a931bd847e0d6c506	3	Phaeocystis
SHA1=6a62ecf09b1710f7d5605397bc0f110eadaa16bb	7	Phaeocystis
SHA1=d015b24c05cff5c26d81040b33db386f8c59dc04	8	Phaeocystis
SHA1=572e80c35f6177fd0fd7ce1466efbb958316fa4a	24	Phaeocystis
SHA1=5c6245690bf06583ecf91e4c3a30c5cf7bc45bec	9	Phaeocystis
SHA1=88037c7743f12746c90a78e7e1fcb5c241216946	9	Phaeocystis
SHA1=821401dd53725599f1386707d0dccc40a726d882	6	Phaeocystis
SHA1=fa09bafb07e75143de8465f074401c7c3510c514	9	Phaeocystis
SHA1=2b20656ace055ad59c6c2a10d4cbe1ec875be022	8	Phaeocystis
SHA1=40e9d30fd599b01c3eded53273638aace8fbc848	7	Phaeocystis
SHA1=cf56a41c58d227f049382a4aafc923125a08db7c	5	Phaeocystis
SHA1=f413b8ae2f1f55801aa7af3deb93117d3a4c0ed6	6	Phaeocystis
SHA1=6150b3808a26e62bb9c780d70c6cc50243747729	21	Phaeocystis
SHA1=028421d228e71ed1f53a548a0bf17f7f99bf6ee1	5	Phaeocystis
SHA1=55c23d24d3f048c6763f20e0ba9412f65d9f0d43	39	Phaeocystis
SHA1=a81afc0e83269f1a06bb5e19c7e32765cdc3ba0d	4	Phaeocystis
SHA1=e0ee66db5f005c585960c515feec3167a25dfd39	5	Phaeocystis
SHA1=dd026c8c2348132fc8992f093c77dd5fbc1c1282	12	Phaeocystis
SHA1=aa5ec96b11848b7d25bbcb30d2b077de4bedd633	3	Phaeocystis
SHA1=189925d8647a15b35fc373d4690b8dd6cb0d993a	17	Phaeocystis
SHA1=3094640cde6a771f396c374e81e92d2e4c21f7fe	9	Phaeocystis
SHA1=6a98a723d0c73fb287678ad829b2b8e9008d375f	5	Phaeocystis
SHA1=a56c6775f7712500443d2fbc09729153a2a81be3	5	Phaeocystis
SHA1=3336ff17101d609d9d605115491f8a41f9acec07	21	Phaeocystis
SHA1=ffbb29b9b2e111c636769b1be9e79e564064ba89	6	Phaeocystis
SHA1=937e49bed34335e80a3b289618b18dde6260390d	9	Phaeocystis
SHA1=feaf6e30a69bf825b9de44956bef4f5c612a6994	11	Phaeocystis
SHA1=6848b9ac2afa98c37a46383e6e754914383830c8	4	Phaeocystis
SHA1=2c9613954073c15549dc8bccf339db141070114a	5	Phaeocystis
SHA1=e50abe0c6ef1f3dc9eacdb64eaf28fdae27c539e	8	Phaeocystis
SHA1=e821234701b4232923f63f59a2a007bcfdd99b40	12	Phaeocystis
SHA1=c236ed607e1afdb78f4ccb8c4f6d05044e1188bb	4	Phaeocystis
SHA1=7ddde73f2d7f66adc3a154bfbbe7d87ebe5065ac	5	Phaeocystis
SHA1=c9828cfdecb2c7db4a823bb7ad6f2b4d313b9028	13	Phaeocystis
SHA1=6279e2c9022eae46688544450639d5836aee0a2a	7	Phaeocystis
SHA1=95a04563cfdf87787a07b394a87c1bf7b893d53e	4	Phaeocystis
SHA1=d19814804e47508e8436cbe8570bad534d860658	4	Phaeocystis
SHA1=6fefa3a048bf25b9420e5a1ace6cc2b1c0ecc5a9	6	Phaeocystis
SHA1=c08808a636fe49bf59d0ad7db4523e1d86576961	4	Phaeocystis
SHA1=160f412465aa424960acad58ba041bfd4e80914b	4	Phaeocystis
SHA1=2709a77b2e46633c9375af79c839e442ac72d167	3	Phaeocystis
SHA1=bf3899947f01608f6e2d34d69f8058f16cfa5b43	3	Phaeocystis
SHA1=00ce38c1274b84dcb8ebd69d0c93053a85d5be3f	6	Phaeocystis
SHA1=1210dd76146d9104e467da360ae7bc509e20743b	10	Phaeocystis
SHA1=47430e669bca97223f22b183562a25ca2a02012a	5	Phaeocystis
SHA1=0bc8f87cf772f497e4f01a6bdfe58e461debe78e	10	Phaeocystis
SHA1=a12f553796445c19ebcca3e6c7be99bd0b594885	7	Phaeocystis
SHA1=b7485aa5cd3433765dd1570b170f0ab3e408507c	3	Phaeocystis
SHA1=a4c3507bb89a01496c46689c2131034cb02d682c	4	Phaeocystis
SHA1=36e058f31e671d98a60fd4b066ea5caa0f19cda1	3	Phaeocystis
SHA1=ff86dffc3e5e888b2c52a4c4b29a97263364f683	7	Phaeocystis
SHA1=d42706550b8b938cf4019783c199da199674788a	9	Phaeocystis
SHA1=e538bdebe12726ca7d8507fb1790c00a4b54a4fa	10	Phaeocystis
SHA1=f0b49d3e2b64818488658d0a1119b27153b68750	3	Phaeocystis
SHA1=527fa9871702c2ef1c3dc17fb40e9cef3c215682	15	Phaeocystis
SHA1=2fc79d43e23fd76488d4128d1e14f27f6eaf864b	13	Phaeocystis
SHA1=d0e959548982fd3029207aff1d1beb75addcfdec	12	Phaeocystis
SHA1=d4296938a8178d45c2a0aec92c9a933822383e23	10	Phaeocystis
SHA1=0f0012873cf4b8d62dfba08c270b055916a267bf	7	Phaeocystis
SHA1=4b13f01f64c56dfe4fbd3ee0978c71c784dad870	4	Phaeocystis
SHA1=301d8e58f8d642390cae9536c7e5bcd0f0d89271	10	Phaeocystis
SHA1=af8bb21c3a0bd677df9be18ef3e1dc41a5fdf481	6	Phaeocystis
SHA1=522893b3b2ba888d3c74d3c16d5082ba3715a8ff	4	Phaeocystis
SHA1=610fd5ac0ff3ccccc42bf249c6f59733e633440f	9	Phaeocystis
SHA1=4bd5ff3ef4d32632ee71f8f72ef1536244d556f9	9	Phaeocystis
SHA1=a08aab441b53b9b6701a5d07e17808bf1ea931a5	4	Phaeocystis
SHA1=e383775d9a63900488ac449c1f79d302b63988f3	4	Phaeocystis
SHA1=24c165e4196fdcf5f1f9be3df17ef7078440fc56	6	Phaeocystis
SHA1=693536529f120512450139ddebd5e30352ac2f24	3	Phaeocystis
SHA1=03b64b8abe318db3054e4574224ad6183f6b7426	9	Phaeocystis
SHA1=172fe08c1ff708f8c15c4f0b40090f52a65d2108	3	Phaeocystis
SHA1=52bc482ddc2a17dbc2913695df74b16d56924d54	6	Phaeocystis
SHA1=098d03eb2a9bccbfcab90beef57d25814bc5f385	21	Phaeocystis
SHA1=d355d1e7a969ef58990ab7eb44376d66b4c3fea8	8	Phaeocystis
SHA1=ea088323ddfffe0df0b9b69d49ceafaebf41ba7f	11	Phaeocystis
SHA1=0ae4eda3b61109889d2bbd689cc6284f29d6dd63	6	Phaeocystis
SHA1=27b2d3f411deddc040346d596a52dcd3261d58ba	3	Phaeocystis
SHA1=4e0c605573745ebaf6b12788e6006d13f1f5ef53	5	Phaeocystis
SHA1=b9cb37682bb8a10f7e62973610ae228eb98bb533	11	Phaeocystis
SHA1=9fa0e4e19540cbb40e9007fcd76e3c6e74dc982c	6	Phaeocystis
SHA1=db155d19764e76b32a0bd1bc066d18d2b746c2af	4	Phaeocystis
SHA1=4c78490453f5b4e3140f4dafec742f8becea7e06	9	Phaeocystis
SHA1=f72166d19a7edae4968990cb9d167d3a588e1838	3	Phaeocystis
SHA1=5ed14f686b844466e1ef37cc8a13d47afe42f5c4	9	Phaeocystis
SHA1=392cf04a6221020bf8930c934f14475671f049a7	3	Phaeocystis
SHA1=7e96e1a188d9e4c1a9c246324827186ef0fc8cba	6	Phaeocystis
SHA1=54b95d840224979e1ad642fdf1065f697384490e	7	Phaeocystis
SHA1=ebf5904485f105b17b0426e6c45d4edbe0d88e90	5	Phaeocystis
SHA1=7e8c8f7b9ef8ecfbaf14330aa41a6e1a4de76699	6	Phaeocystis
SHA1=b2df62fbc9c92286bc5796029a632001c256e136	5	Phaeocystis
SHA1=97751a2caafc7837bd0dec01fff1d01e24f81afb	3	Phaeocystis
SHA1=ed07d6b5d57792ab59493ca29e04581a73a5e6b9	8	Phaeocystis
SHA1=07e3a6265fbbe543d3704c9171a0838602e926c2	8	Phaeocystis
SHA1=bc3ed644302b1924ad8c0cc0549ca6fa458968bf	4	Phaeocystis
SHA1=8b8e02bf2c99f427d720cd2ce805931ecb5b44d5	6	Phaeocystis
SHA1=6626829b9596964e45ce85d003fb0c8e1ef3a892	5	Phaeocystis
SHA1=12d4b8d33360c79a0d3a08cf7a0143130c6a6dad	4	Phaeocystis
SHA1=11f5d6e61ed4e7e7e836cd95cfa9abf7d9eefff6	10	Phaeocystis
SHA1=9a7a2a7b6b96595e1ddab43215d2cafe1bd0c3e1	15	Phaeocystis
SHA1=0131e22b6f83dd2cde0f0f22c41c50bf2460abf5	5	Phaeocystis
SHA1=e831d378716dc239710d8bff2bd747f8977c9e38	5	Phaeocystis
SHA1=3185240b28a40130f1bd2d11bd590c694a991eb1	4	Phaeocystis
SHA1=aa9c698be29c482ee5ada021dfe02415bc8f57c0	4	Phaeocystis
SHA1=4759124d5d51a85f6491b53a0e3b6ca9cfc8db56	5	Phaeocystis
SHA1=a71f0d7b10201daab2f953b5cc8f6da4df4c5b7a	4	Phaeocystis
SHA1=371542644c001721c89fd13d5227ee65ff1b6f38	5	Phaeocystis
SHA1=e5c95de314f2101f158a755776eafe2e51237698	13	Phaeocystis
SHA1=8e0b2874c4398561ec98571d7ec5fd26e69a9d94	3	Phaeocystis
SHA1=0cc6d247b5c6bb851b88029d08670208699e2b4a	5	Phaeocystis
SHA1=89a7afe74c44a9dc03a5bb26ab2974b5f3be7668	3	Phaeocystis
SHA1=83721bbe3496e7ade399ce8e703a390691abac32	6	Phaeocystis
SHA1=5939bb4a181b296ff074e2dc37f685fb6a133b55	3	Phaeocystis
SHA1=b0e6579c4b05148547ba64e0c9273485ae4152a6	5	Phaeocystis
SHA1=4245fee4515ae092b4432c7400a242095768cacc	6	Phaeocystis
SHA1=b1df67d9999b78b264dc4ee2492a9d36ad55528f	10	Phaeocystis
SHA1=807acc39fd186d34be051d52214e5e987b74fc3e	4	Phaeocystis
SHA1=f8ddc77d5621f49137dafdefb30ba4ef9676e3c4	8	Phaeocystis
SHA1=8893d1b1436bfed5d51531a95972e0725dce2199	7	Phaeocystis
SHA1=2c2f95afe8b58a0f50229ea8148d5c27c4b70635	6	Phaeocystis
SHA1=4fbe201b87253bee82308dcf99486c15c863cc57	8	Phaeocystis
SHA1=8fb495cde9e99375133583c6a2c7043837ac4088	3	Phaeocystis
SHA1=14fbb696c36503684a4c5108730b64c79d3c10df	5	Phaeocystis
SHA1=df4310e0e1d989e11e3fab45d6645f98b971542e	7	Phaeocystis
SHA1=6bac4a3bfc11e95a759be62da79984e4885afc76	8	Phaeocystis
SHA1=69bff27095146334233e28ac6632a139a61434bf	5	Phaeocystis
SHA1=ba2572e6f3b7bc6695e856ff393c42d4836c9401	3	Phaeocystis
SHA1=b80e1c40055212a8d5fb44ff6898a8248450b2da	10	Phaeocystis
SHA1=9902b5006eeff149aeeab1a5c63b0597ebd2efb5	5	Phaeocystis
SHA1=3172c01b63ec8397f4507f288a08a32f5bf20d34	10	Phaeocystis
SHA1=29b20a284cdf0398843b5102804701aded49bd63	5	Phaeocystis
SHA1=a47575b960a1fc0f4670c49a00403e2b5ce4f678	8	Phaeocystis
SHA1=f9ae38444dfdd275881d6962d353c3d4692a34da	3	Phaeocystis
SHA1=a662cf3f0326696197a9251645b8ea0ad7c641a9	3	Phaeocystis
SHA1=0a5a42ffd13a6fb9db9a99f24b9061d90649b8af	5	Phaeocystis
SHA1=334e6616a5742b312813bfe6b26a8e48e6ded8a9	4	Phaeocystis
SHA1=549aec52ca73f952ddee91780316117013528ca7	3	Phaeocystis
SHA1=d063b47f33d23dbadfbdd38f7f0b519629865f4c	2	Phaeocystis
SHA1=883cf84d17caa925fb7eb3116440709f75b5891c	2	Phaeocystis
SHA1=93f74308087152906a8626cd678c39beb8b1a9d5	2	Phaeocystis
SHA1=8269d70e7e71d9b54c033270bb5caf27aff59e76	2	Phaeocystis
SHA1=561bc9b63ca686e19944ac438fb9b17b646bac87	5	Phaeocystis
SHA1=9a82f751c940ed60b43e0e06c442f55269c6f636	6	Phaeocystis
SHA1=6fd72779466214eeb4970849899cbebcd219a76d	3	Phaeocystis
SHA1=3c187a50d9cc7b7dac2a1f118ff836d0605f5791	2	Phaeocystis
SHA1=050f325a7cac536be90e04e3e51c755cfed889ac	3	Phaeocystis
SHA1=1dee39b7687fc7519398892b7c420ea21e626cef	6	Phaeocystis
SHA1=8ff64ccaad95d56952b3650554cb233675fab60c	9	Phaeocystis
SHA1=2849f6cc378d8f52afebbb00eb5814350f5fa29b	4	Phaeocystis
SHA1=a928d812d9f9f78825b34c2686976e55793018ca	3	Phaeocystis
SHA1=2e5ac6d09e1742b11410bb438f38032a6cb0950b	2	Phaeocystis
SHA1=f190ebf24f4efece374c934e4e52f2971abe6635	2	Phaeocystis
SHA1=f3f13709d99c94f445d1cd824b3e518f655e260e	2	Phaeocystis
SHA1=e6ad98b03268b7f32875993c88ef040490eaf8df	5	Phaeocystis
SHA1=bde68bcfd19280ced4efbad1f5cb4390fd3a4919	3	Phaeocystis
SHA1=6c180a21ab13ee78010f0516f7d9fbc02cbddc95	4	Phaeocystis
SHA1=16d1aabf6700078f080bafa4c41efe40648d198b	5	Phaeocystis
SHA1=fe9accc200b8f9fad63e419078bc82d2298bdad9	5	Phaeocystis
SHA1=cfc9a27537681bf08e458254179de520280d64a1	2	Phaeocystis
SHA1=9284a6ff3bada857f4299c9b15a746d7ffc19d16	6	Phaeocystis
SHA1=b8bb50de60dd0bd30141f9b06e7dcac65eb13f00	3	Phaeocystis
SHA1=a942ed2663aa71831811644123eaff03eea8dfdb	5	Phaeocystis
SHA1=2b345f276a90a5a4f1250b8674d3de511f62fd09	6	Phaeocystis
SHA1=23a46b11722cedf0447001340221a47b8e69ba43	3	Phaeocystis
SHA1=a56afc24e6200ac1db554cbc1eddcd4b12e2f7ac	5	Phaeocystis
SHA1=e7092a3ce970111270f5164b983b60622776ecb8	2	Phaeocystis
SHA1=7d090caf806039796d50a75f3c73e911828ae9c8	5	Phaeocystis
SHA1=c9cdd2980b51935aa637ae6da93ea5429c3716fa	2	Phaeocystis
SHA1=6c7fde80f4dee2bb6ff37ca6afac2406bc90b079	2	Phaeocystis
SHA1=2cdeb871a8c5e843b6f6bb1c6489b47f12d16106	3	Phaeocystis
SHA1=699b256849acbe2304b6c1e1614cfd3229dff461	3	Phaeocystis
SHA1=0adb77abdd7922f4bd186e2dfe043de8f0bbbeab	3	Phaeocystis
SHA1=f743f3778951eab4f6e7a23c9054fdee80fb970b	4	Phaeocystis
SHA1=a721742d3508e4c1ed595a4e71c6ac7939eaf2cf	3	Phaeocystis
SHA1=7626d97a1fe3bbba268f8d9ec462cb71daa6edc3	4	Phaeocystis
SHA1=c4e55110bea051605dddb1c878db9b61b65dfb59	6	Phaeocystis
SHA1=2dbb131bdd0d6c33e97eadd7cfa7492fc41d19fb	5	Phaeocystis
SHA1=6598941cff46bc8b197a0265af3aaea36b23e91a	2	Phaeocystis
SHA1=0fd799ce50c3f143466e520946d87557d09f4eb9	6	Phaeocystis
SHA1=835548cf4c627796eb972be29dff7acbec72836e	5	Phaeocystis
SHA1=b720188a60aa47bec8d84c4262a5f3572fd5e608	2	Phaeocystis
SHA1=64e339b994dff3d709abc00d3ad34b245062a097	3	Phaeocystis
SHA1=95351975f91aa3e7f034202ca91ab52df36a9390	9	Phaeocystis
SHA1=ea33aef4764c7144d2f0e466095931b33948884c	2	Phaeocystis
SHA1=30fc28aa2e8495eda30ca555cf0a02a5eaeb3b2f	3	Phaeocystis
SHA1=0ef49d5da945a0c0d9f2c0156ff7d19f0af3a501	2	Phaeocystis
SHA1=8a039a21e5b5ffd4e58691b45e3a2accce17b481	2	Phaeocystis
SHA1=ebfccad4905ec4f3f8ad49e7e6963c69a82bcb9a	2	Phaeocystis
SHA1=b47f75047a5ec5e1471f2383c8c6818be695faab	4	Phaeocystis
SHA1=6495d88cae031ffd8e03a35f267ecb13fbd1de9b	4	Phaeocystis
SHA1=bb91604c1fce7a884cdef6b52f0614aa3f989382	4	Phaeocystis
SHA1=eb90c920aebe649062b530a9ee2b087e3a4baf45	5	Phaeocystis
SHA1=5ee777102901b5cd4e248ed600064bb304fea69f	6	Phaeocystis
SHA1=7fb2d4b75c8b0fe207f84fb99ebdad359dcec33d	3	Phaeocystis
SHA1=224783b03cd63ae70b1f6bac010e97e997364abf	5	Phaeocystis
SHA1=1d3fdbcc71162a820f9920371698dfc5e1f65b52	7	Phaeocystis
SHA1=f250ebf07a3bf25e7b9da72e43091e5e2f3b3a16	14	Phaeocystis
SHA1=73fb8c9ae2a3b4edbb808a2cb1b14924a4025b21	2	Phaeocystis
SHA1=74024545c752e04f58774ab4a21634489c929d0a	6	Phaeocystis
SHA1=8a4743275682e4fb72af1374eddd85feded16c8e	2	Phaeocystis
SHA1=855a58eff58565a4cf6bea8c16ceb1eee63d6a22	3	Phaeocystis
SHA1=555535d27bc86d954ab50ce69a0dac2f1f1369d1	10	Phaeocystis
SHA1=abb0466b3a8da985fd73d18ed50600b2c46d06a5	2	Phaeocystis
SHA1=d9eec64d2795fea45c112ae81b47e36276ddfcd7	7	Phaeocystis
SHA1=7a66b8be13c793b978e35bcdfac62465a41d7346	6	Phaeocystis
SHA1=809374a9cacb88b1cf09fde0bd0318d629884a9c	7	Phaeocystis
SHA1=03cab97b0f3c61f0474d74d794eee3fcf528646c	2	Phaeocystis
SHA1=cd8b6a3ecc93cd27adf9c3074ee508e6c451c040	2	Phaeocystis
SHA1=f4acb41d466776a6e586a484da309d1aa76c66c1	7	Phaeocystis
SHA1=d252276f079b7a655ce5e1ee3a9362df9a937b06	2	Phaeocystis
SHA1=eb366a91dc43c8488ebbdd656c5f332e0b4a04f1	2	Phaeocystis
SHA1=8bf113e45d308577349cb5acbac93581b8ddec0f	2	Phaeocystis
SHA1=14f99beed94ba3446711ea8f55caf484f9bdbe12	4	Phaeocystis
SHA1=b1d792abe1ee47b8bd6521c64f65d018c6df58a9	7	Phaeocystis
SHA1=1700a9660b1a516ea1b7d89c3359ed4c94d555ba	4	Phaeocystis
SHA1=775f10d796bbf5dcd10b1e536bddd54f69d316f6	2	Phaeocystis
SHA1=f6539d3b57caf02fcd5053a74fd4194518440542	4	Phaeocystis
SHA1=82f849a992642c79cd742d404a05c14a26f141da	2	Phaeocystis
SHA1=3100937a0c4dfee6dd03911d76caecf694f42f1e	4	Phaeocystis
SHA1=f1f98192abefa8cfd425305bce4b3d8c19dc38d9	2	Phaeocystis
SHA1=a168f47e943b7f4a701fd684d488559c2a8f5bfb	16	Phaeocystis
SHA1=de27fa039f945f9f9aae1f74a1bf55b84f2eb13a	3	Phaeocystis
SHA1=91a74e7add4cba3201d0fce7b90bc033f7383075	8	Phaeocystis
SHA1=32d883868b177d6bdb3933330190c800625a33b3	4	Phaeocystis
SHA1=39b8a4d5472a1b5d25bc0a4db23cdd6d959e904f	7	Phaeocystis
SHA1=085af5a9f0610fcf93a1f1efdab7403ffe2037fc	5	Phaeocystis
SHA1=5c93cae08f83ea9a022b4b959b983736afea3156	4	Phaeocystis
SHA1=be62e25987a2b6e4fbbaada8bba1e2d3375f2286	5	Phaeocystis
SHA1=a04fe7864a8bcb70d48aa7c3a2946c0793a00eda	5	Phaeocystis
SHA1=3cea84e12e0f2f0dab817faea01e7a1d997931e5	3	Phaeocystis
SHA1=392d59a21230bddbe122bdab1bb014fc015239d8	2	Phaeocystis
SHA1=1fe8f54eb1e88056e7dbef971dcd81bc8d02bb3c	3	Phaeocystis
SHA1=f4fd42b29c340068edf22fd1d6fe46a1e1cf73af	6	Phaeocystis
SHA1=b707f6edb85bfa3550c3fe7675f1206cd286c556	5	Phaeocystis
SHA1=9be1bc3b35b5e840baf471687fd406108fe3fd6a	2	Phaeocystis
SHA1=dc887eeb776241dd200a8f3de63fa51726ca5441	5	Phaeocystis
SHA1=20d6ccf2f5fcb9f34a9a81338e2549c99eafdd4b	4	Phaeocystis
SHA1=a2b23cfccd83d04f2879db7331a16a3f687d4011	2	Phaeocystis
SHA1=7b4c9aec44ac6807015960cf2b0a9f0244388363	6	Phaeocystis
SHA1=34ee7801161050f3ba2c7746ad16ecfd106f2dc3	4	Phaeocystis
SHA1=da5cae11f8813b080a7ec78e3f9b8270c8a56bd5	5	Phaeocystis
SHA1=79a5c95f2e7d92dde3ac3599c1e1ffc70d9785f7	8	Phaeocystis
SHA1=37aac401e2940e0b86902c2ed58725abd418571f	11	Phaeocystis
SHA1=0e24453b7bcc8c70142e3d5dedfaae6510f9a360	3	Phaeocystis
SHA1=2ea7f70839c3017ee0ead5429569151aec06c805	4	Phaeocystis
SHA1=02d2df32883ad966bf6dc977c20dac24cdaf8887	7	Phaeocystis
SHA1=2b0ee5f64a1596338b5c843c507b309b2f12007e	4	Phaeocystis
SHA1=ddc80f7322e88b7a4d86b43d8956ed2db52f8d91	6	Phaeocystis
SHA1=3ab7955079ac9a332085560626e88225925344ae	3	Phaeocystis
SHA1=2a318a735692b53955b853243af80f99b62d1d1e	2	Phaeocystis
SHA1=be310b68664ca7fb9e966460c10ed80b0a7fcadb	8	Phaeocystis
SHA1=8b9c1bf4d236f975d8ad18e9e2b9cf11608f97c4	7	Phaeocystis
SHA1=6608223e2e46c99a53c5be9997c44234a89a3c10	2	Phaeocystis
SHA1=861ca0327f41292dd78939e7167f8908edc378ae	2	Phaeocystis
SHA1=b515c584bbedb52dd4b88dc0710c3454542110b8	2	Phaeocystis
SHA1=ddaa5ce4a2ee9c308e0205e76fdb6922d8cd8923	6	Phaeocystis
SHA1=29410b2004368e9f5b2a955e5cb5c17ccf1b58d5	5	Phaeocystis
SHA1=a1f118001244d45b4ecfc6192a400bf1839ecbb4	4	Phaeocystis
SHA1=2e5248dd3d6eaeba443a2b357effb227be2a2ffc	2	Phaeocystis
SHA1=56f7b7aa775f20fc3c390c3e21c43e9c9d055c7c	3	Phaeocystis
SHA1=59cc6579ed8d43541baeb19a1513f4ff308a89c3	3	Phaeocystis
SHA1=2141e83ac038e205b15332f3e2987ea9d2b346b9	4	Phaeocystis
SHA1=ee3cdea7d4dc6082166d7c94ddfb5170a79a59ec	3	Phaeocystis
SHA1=414e7af297c8c3ec94182aa1eaab1a163402e036	6	Phaeocystis
SHA1=203aa5d04c3690f18c5ae93f72ec56975de52e30	4	Phaeocystis
SHA1=8bbd405dd08b1312438a14a328b88b731169dab6	3	Phaeocystis
SHA1=345bc3da89317a7a4faf816d1f6a5507bbb19727	4	Phaeocystis
SHA1=2dc4236a75208d73c8ad377733bd41c5505778a8	5	Phaeocystis
SHA1=b4ac6bd4feaddc090fb18db4c4583288a65c19e9	4	Phaeocystis
SHA1=ed452ffe5a2f32f0388f7862da9162c82380b9d7	2	Phaeocystis
SHA1=21bd89d520531f915b919bb8349b589dfb1aafea	3	Phaeocystis
SHA1=6c842b0aa5c5c236d0f6613e98116dfe0228029b	2	Phaeocystis
SHA1=fe41ff52914ac4f08c904903d81fbdf910a085ea	2	Phaeocystis
SHA1=92f9c2dc2fc3ec4769ed664d61c1e2fb8f27b6dd	5	Phaeocystis
SHA1=1412bd8258c1a16b9d6e72c925255bd8ce7d0f7b	3	Phaeocystis
SHA1=0010ebd28e845c6d607d1cbd6f00ba5fb4abd07a	2	Phaeocystis
SHA1=e97b83b2ab6f9cea6f0ef0e1aef187062734763e	5	Phaeocystis
SHA1=ee281de35f9d30c4aa832378c5f6df94307fc60c	10	Phaeocystis
SHA1=c9fa22ffd28cdba4d87ffcae52617a0c180d3f43	4	Phaeocystis
SHA1=b16c53b4bc050c3b011b6ce813ff3b896668262e	3	Phaeocystis
SHA1=6d1c70d679c97eb30d79d98942ae5e701c3b0dde	6	Phaeocystis
SHA1=946e3f8cb246544476879305cba991c58e1da412	7	Phaeocystis
SHA1=32f1514ae17af07706682cb9cc47da98c155675d	6	Phaeocystis
SHA1=1e8e7e7b88490fdae9bd36217e17d4f62ccd5dda	7	Phaeocystis
SHA1=5cce8b3beab1960693fc1309b20bfb0069a5298a	2	Phaeocystis
SHA1=8f205be8a9ffe7886bc82be0506d8d58d7a0c876	2	Phaeocystis
SHA1=39011f0f84b43f90e6911cc48ddba34f5fbc1960	5	Phaeocystis
SHA1=44187a39996ef1e93528e828a08ef94189183713	5	Phaeocystis
SHA1=409136f1de01bf67290c80d98c4de5d00c884c9e	3	Phaeocystis
SHA1=02d7db79e63b9ccb78047aa42617efdd875f6500	17	Phaeocystis
SHA1=86a669a171bc59ba2aa66c241276d1b587964399	4	Phaeocystis
SHA1=78dc93b7f800c0cdb2125de025bbd2aebbb5720b	8	Phaeocystis
SHA1=7dbfa0e76e822fe199b599da68aa8c5b06757d28	5	Phaeocystis
SHA1=6608464960bd32da68c62d51684f4bc192537376	2	Phaeocystis
SHA1=de612423ac5eb452626ff64fd5edbc9a2f812813	4	Phaeocystis
SHA1=95cd7b6ee0b0befe50d8138225bf0d16dec0cc28	4	Phaeocystis
SHA1=f081550e0489610a96f702476e048826eebb8837	2	Phaeocystis
SHA1=5abfb8d43951bca2dc99aaeeb3861509fa291578	2	Phaeocystis
SHA1=bffecc404e1e2ac11f9409546fead18fa5c7313f	7	Phaeocystis
SHA1=e80d7e28bd3a7d2da5dea422b394f058b31ac623	2	Phaeocystis
SHA1=2cf98f64c0dacfa03c7eaae7b39db8058f977a0b	4	Phaeocystis
SHA1=e75d404a56a8283cd63330f3eaa2f6c496ed889b	2	Phaeocystis
SHA1=76efea4e983ee4a3d211b70cbdf188836343522e	3	Phaeocystis
SHA1=d09dd4cf4692e24c373fcf2ddde0efe7d15a7a08	3	Phaeocystis
SHA1=d832af27b390eed5f29cb3c54cedd81f031db367	7	Phaeocystis
SHA1=20823ff325374285942ea21abe4f13b981436c8d	6	Phaeocystis
SHA1=033b28722a722852d1ea2bbc69ed5f329e475bbe	6	Phaeocystis
SHA1=9faf226d4b90c886852cf53ed473b0731d66f889	3	Phaeocystis
SHA1=50e4c5c8e5af0831e070df8607fb7f7e36ee4cd5	2	Phaeocystis
SHA1=0e8c050550204b8b1fffc560b01c865f1f575c06	2	Phaeocystis
SHA1=32041848cf4017fa939228e03e4544a8b8ad91b8	5	Phaeocystis
SHA1=fdb7b2a2de4a3f8505ff2f5baddd54a940788d34	3	Phaeocystis
SHA1=eb0795484ddf18bcecb93b95a76e58227422c2f9	4	Phaeocystis
SHA1=bdc3c3008454cef5f932f469a3b7c7aea3cd0b79	2	Phaeocystis
SHA1=ee6320901f89dbdbd60a38f76179c9ab71a33e70	4	Phaeocystis
SHA1=3dc8449d8ec0f8dda8e5507c57188d554c806848	4	Phaeocystis
SHA1=a8cff537cd0366906fbbd6912869d998061acbc5	4	Phaeocystis
SHA1=f168c831e2d053a026e561051e16b6a9880b6836	2	Phaeocystis
SHA1=ebc8c559bd41ce316b8003f7fdfa0839f60108e7	7	Phaeocystis
SHA1=e1009f91e4620244da61f40d388ad50db26ca250	2	Phaeocystis
SHA1=2083fa3969c753887565bd76331dd498afa5e86c	5	Phaeocystis
SHA1=a6b7c9d93697ac881601bd8ab626862f4365e5eb	5	Phaeocystis
SHA1=cecfa211ec8e91b89136e6aac84c2c25f4a60e79	2	Phaeocystis
SHA1=116ce1cfdebfd0241fc61b1533cadca6a1b34037	2	Phaeocystis
SHA1=da8509fab384c3245ff79ae7dcc5b69825653986	6	Phaeocystis
SHA1=52d081340ec1c81bbbab9b59dbe204c7372b3bac	7	Phaeocystis
SHA1=f162263e3540708a0f04860909fa2d84710484d1	4	Phaeocystis
SHA1=dea26201f2ad9832638f6be52aaf21e7832cb29f	2	Phaeocystis
SHA1=e047dd74ec4edb7cbd0716df640bc3d499ef34cd	2	Phaeocystis
SHA1=e99d0d0086e6836d8115cc9296a41046e7d89ca4	2	Phaeocystis
SHA1=6785abb78a8ab8e2eb611f317538f2f2d14b4b9b	2	Phaeocystis
SHA1=e503c16a7ecfe60e95810352715bafe48aad352f	2	Phaeocystis
SHA1=f54034b403c02f0df4d637cce650b5d18b8096f6	4	Phaeocystis
SHA1=27e36a3aa65be992bebe023dc81552ce7645eb92	2	Phaeocystis
SHA1=f7a80ee22432e539fde6a7f3a17fc60042dc93ec	3	Phaeocystis
SHA1=d58b169b041fcb070dee8b4375e289447bfd6b24	7	Phaeocystis
SHA1=589ac1ae2e89470c682b8619fd89c11a2eba9748	2	Phaeocystis
SHA1=5acaa97735b540cc448362e9d18724f30fb062e0	4	Phaeocystis
SHA1=ee43cfaa916b6abbc8ef021a03d3cea39a0a7256	3	Phaeocystis
SHA1=a6c40370d6f1c1f343204617b6c87eec9f358610	7	Phaeocystis
SHA1=c61d0a1bcc7535435bd7e248d4111e1c5ba8214b	4	Phaeocystis
SHA1=dbc456b6e3a70aa5249720ffab767513760c049f	3	Phaeocystis
SHA1=5737306dcba3aabae11d21fbe9cde5be84df981a	3	Phaeocystis
SHA1=bf19306758b6e977b1ade863dc5b507752587c30	2	Phaeocystis
SHA1=d64f0264d7ca25f2a689e00cd982bbdfe41caffa	2	Phaeocystis
SHA1=1a46de5f35c8835f5d78019ccb871f7eb482ea84	3	Phaeocystis
SHA1=e3c80b4a8942cc9ab3ddb6b32b40f1cb37471d66	2	Phaeocystis
SHA1=b0c53a29f0a00267ce06e40379de51fde4dcda35	8	Phaeocystis
[truncated: 13,453 more rows]
